# Supplementary material for: Non-cell-autonomous manner of AAV administration to attenuate cardiomyocyte hypertrophy by targeting paracrine signaling on ECM to reduce viral dosage
Source: Signal Transduct Target Ther. 2022 Jan 3;7:2. doi: 10.1038/s41392-021-00715-z (PMC8724271; doi:10.1038/s41392-021-00715-z)
Supplement: Supplementary file 2 — Data S1 [file 41392_2021_715_MOESM2_ESM.xlsx]

## Sheet: TargetScan7
Target gene	Representative transcript	Gene name	3P-seq tags + 5	Conserved sites total	Conserved 8mer sites	Conserved 7mer-m8 sites	Conserved 7mer-A1 sites	Poorly conserved sites total	Poorly conserved 8mer sites	Poorly conserved 7mer-m8 sites	Poorly conserved 7mer-A1 sites	6mer sites	Representative miRNA	Cumulative weighted context++ score	Total context++ score	Aggregate PCT	Previous TargetScan publication(s)
Acat3	ENSMUST00000043923.6	acetyl-Coenzyme A acetyltransferase 3	2381	1	1	0	0	2	1	1	0	1	mmu-miR-133a-3p.2	-2.02	-2.4	0.85	2009, 2011
Purb	ENSMUST00000179343.2	purine rich element binding protein B	1875	2	0	1	1	1	1	0	0	1	mmu-miR-133c	-1.44	-1.61	0.79
Ppp2ca	ENSMUST00000020608.2	protein phosphatase 2 (formerly 2A), catalytic subunit, alpha isoform	12540	1	1	0	0	1	0	0	1	0	mmu-miR-133a-3p.2	-1.29	-1.52	0.95	2009, 2011
Appl2	ENSMUST00000020500.8	adaptor protein, phosphotyrosine interaction, PH domain and leucine zipper containing 2	57	1	0	1	0	1	0	1	0	0	mmu-miR-133c	-1.13	-1.16	0.15	2009, 2011
Slc39a1	ENSMUST00000015467.8	solute carrier family 39 (zinc transporter), member 1	17	1	1	0	0	0	0	0	0	0	mmu-miR-133a-3p.2	-1.12	-1.12	0.22	2009, 2011
Exd2	ENSMUST00000038185.8	exonuclease 3'-5' domain containing 2	718	1	1	0	0	0	0	0	0	1	mmu-miR-133a-3p.2	-1.06	-1.19	0.75	2009, 2011
Egfr	ENSMUST00000020329.7	epidermal growth factor receptor	2580	1	0	1	0	2	0	1	1	0	mmu-miR-133a-3p.2	-1.03	-1.37	0.6	2009, 2011
Gabpb2	ENSMUST00000107209.2	GA repeat binding protein, beta 2	107	2	2	0	0	3	1	1	1	0	mmu-miR-133c	-0.99	-1.37	0.86	2009, 2011
Tagln2	ENSMUST00000111230.2	transgelin 2	4629	2	1	1	0	0	0	0	0	0	mmu-miR-133c	-0.99	-0.99	0.99	2009, 2011
Lhfp	ENSMUST00000059562.8	lipoma HMGIC fusion partner	3628	2	1	1	0	0	0	0	0	0	mmu-miR-133c	-0.99	-0.99	0.83	2009, 2011
Snrk	ENSMUST00000120173.2	SNF related kinase	6	1	1	0	0	0	0	0	0	0	mmu-miR-133c	-0.98	-0.98	0.9	2009, 2011
Celf6	ENSMUST00000118549.2	CUGBP, Elav-like family member 6	5	1	1	0	0	0	0	0	0	1	mmu-miR-133a-3p.2	-0.94	-0.94	0.92	2009, 2011
Rgs8	ENSMUST00000041776.6	regulator of G-protein signaling 8	5	1	0	1	0	1	0	1	0	1	mmu-miR-133a-3p.2	-0.93	-0.93	0.54	2009, 2011
Gm10320	ENSMUST00000170205.1	predicted pseudogene 10320	15	1	1	0	0	0	0	0	0	0	mmu-miR-133c	-0.91	-0.91	0.72
Tet3	ENSMUST00000089622.5	tet methylcytosine dioxygenase 3	1592	1	1	0	0	0	0	0	0	0	mmu-miR-133c	-0.89	-0.91	0.56	2011
Ptbp1	ENSMUST00000165704.2	polypyrimidine tract binding protein 1	1338	2	1	0	1	0	0	0	0	1	mmu-miR-133c	-0.89	-0.89	> 0.99	2009, 2011
Ube2q1	ENSMUST00000038356.8	ubiquitin-conjugating enzyme E2Q (putative) 1	2605	1	0	1	0	0	0	0	0	1	mmu-miR-133a-3p.2	-0.88	-0.88	0.87	2009, 2011
Crk	ENSMUST00000017920.8	v-crk sarcoma virus CT10 oncogene homolog (avian)	2790	1	0	1	0	0	0	0	0	2	mmu-miR-133c	-0.85	-0.86	0.89	2009, 2011
Celf4	ENSMUST00000025117.7	CUGBP, Elav-like family member 4	12	2	2	0	0	0	0	0	0	1	mmu-miR-133a-3p.2	-0.84	-0.84	0.98	2009, 2011
Clta	ENSMUST00000107846.4	clathrin, light polypeptide (Lca)	16284	1	1	0	0	0	0	0	0	0	mmu-miR-133a-3p.2	-0.81	-0.81	0.95	2009, 2011
Ppp1r9b	ENSMUST00000038696.6	protein phosphatase 1, regulatory subunit 9B	1961	1	0	1	0	2	1	0	1	0	mmu-miR-133a-3p.2	-0.8	-1.72	0.86	2009, 2011
Uba2	ENSMUST00000102746.5	ubiquitin-like modifier activating enzyme 2	3921	1	1	0	0	0	0	0	0	0	mmu-miR-133c	-0.75	-0.78	0.9	2009, 2011
Gpm6a	ENSMUST00000033915.7	glycoprotein m6a	848	1	1	0	0	2	0	1	1	4	mmu-miR-133a-3p.2	-0.75	-0.81	0.95	2009, 2011
Cmpk1	ENSMUST00000030491.8	cytidine monophosphate (UMP-CMP) kinase 1	645	1	1	0	0	0	0	0	0	0	mmu-miR-133a-3p.2	-0.75	-0.75	0.93	2009, 2011
Slc6a1	ENSMUST00000032454.5	solute carrier family 6 (neurotransmitter transporter, GABA), member 1	7	1	1	0	0	1	0	1	0	1	mmu-miR-133a-3p.2	-0.74	-0.74	0.94	2009, 2011
Prrt2	ENSMUST00000159916.1	proline-rich transmembrane protein 2	9	2	1	1	0	0	0	0	0	0	mmu-miR-133c	-0.72	-0.8	0.93	2009, 2011
Slc50a1	ENSMUST00000107460.2	solute carrier family 50 (sugar transporter), member 1	103	1	1	0	0	0	0	0	0	0	mmu-miR-133a-3p.2	-0.71	-0.72	0.37	2009, 2011
Tmem128	ENSMUST00000087511.4	transmembrane protein 128	1138	1	1	0	0	0	0	0	0	0	mmu-miR-133a-3p.2	-0.71	-1.14	< 0.1	2009, 2011
Tfap2d	ENSMUST00000037294.7	transcription factor AP-2, delta	5	1	1	0	0	0	0	0	0	0	mmu-miR-133c	-0.71	-0.71	0.76	2009, 2011
Sec61b	ENSMUST00000065678.5	Sec61 beta subunit	12	1	1	0	0	0	0	0	0	0	mmu-miR-133c	-0.7	-0.81	ORF	2009, 2011
Faim	ENSMUST00000035038.2	Fas apoptotic inhibitory molecule	509	1	1	0	0	0	0	0	0	0	mmu-miR-133a-3p.2	-0.69	-0.74	0.21	2009, 2011
Ube2q2	ENSMUST00000059555.9	ubiquitin-conjugating enzyme E2Q (putative) 2	173	1	0	1	0	1	1	0	0	0	mmu-miR-133a-3p.2	-0.68	-0.7	0.54	2009, 2011
Dlx3	ENSMUST00000092768.6	distal-less homeobox 3	5	1	1	0	0	1	0	1	0	0	mmu-miR-133a-3p.2	-0.68	-0.68	0.2	2009, 2011
3110018I06Rik	ENSMUST00000082269.2	RIKEN cDNA 3110018I06 gene	5	1	1	0	0	0	0	0	0	0	mmu-miR-133a-3p.2	-0.67	-0.67	0.68
Per1	ENSMUST00000021271.8	period circadian clock 1	365	1	0	1	0	0	0	0	0	0	mmu-miR-133c	-0.67	-0.67	0.72	2009, 2011
Gdnf	ENSMUST00000022744.3	glial cell line derived neurotrophic factor	12	2	0	2	0	0	0	0	0	1	mmu-miR-133a-3p.2	-0.66	-0.66	0.99	2009, 2011
Shisa5	ENSMUST00000026737.6	shisa homolog 5 (Xenopus laevis)	2402	1	1	0	0	1	0	1	0	0	mmu-miR-133a-3p.2	-0.66	-0.68	0.58	2009, 2011
Fam57a	ENSMUST00000094014.4	family with sequence similarity 57, member A	275	1	1	0	0	0	0	0	0	0	mmu-miR-133a-3p.2	-0.66	-0.66	0.76	2009, 2011
Ppp2r3c	ENSMUST00000021410.8	protein phosphatase 2, regulatory subunit B'', gamma	25	1	0	1	0	2	1	1	0	1	mmu-miR-133c	-0.66	-1.02	0.3	2009, 2011
Ldoc1	ENSMUST00000075983.5	leucine zipper, down-regulated in cancer 1	13	1	0	1	0	0	0	0	0	0	mmu-miR-133a-3p.2	-0.65	-0.65	0.2	2009, 2011
Efna4	ENSMUST00000029674.7	ephrin A4	108	1	1	0	0	0	0	0	0	0	mmu-miR-133a-3p.2	-0.65	-0.66	0.69	2009, 2011
Sumo1	ENSMUST00000091374.3	SMT3 suppressor of mif two 3 homolog 1 (yeast)	7	1	1	0	0	0	0	0	0	1	mmu-miR-133c	-0.65	-0.65	0.43	2009, 2011
Fam117b	ENSMUST00000036540.6	family with sequence similarity 117, member B	1648	1	1	0	0	2	0	1	1	0	mmu-miR-133a-3p.2	-0.63	-0.66	0.92	2009, 2011
Tmod3	ENSMUST00000072232.7	tropomodulin 3	1070	2	0	1	1	1	0	1	0	0	mmu-miR-133c	-0.62	-0.93	0.92	2009, 2011
Smarcd1	ENSMUST00000023759.4	SWI/SNF related, matrix associated, actin dependent regulator of chromatin, subfamily d, member 1	1422	1	1	0	0	0	0	0	0	0	mmu-miR-133a-3p.2	-0.61	-0.61	0.89	2009, 2011
Enc1	ENSMUST00000041623.7	ectodermal-neural cortex 1	2089	2	2	0	0	0	0	0	0	0	mmu-miR-133c	-0.61	-0.65	0.33	2009, 2011
Slc30a7	ENSMUST00000067485.3	solute carrier family 30 (zinc transporter), member 7	257	1	1	0	0	1	0	0	1	1	mmu-miR-133c	-0.61	-0.62	0.91	2009, 2011
Sgms2	ENSMUST00000090246.4	sphingomyelin synthase 2	321	1	1	0	0	0	0	0	0	0	mmu-miR-133a-3p.2	-0.61	-0.61	0.93	2009, 2011
Syt1	ENSMUST00000105276.2	synaptotagmin I	88	2	0	2	0	0	0	0	0	0	mmu-miR-133c	-0.6	-0.6	0.9	2009, 2011
Lasp1	ENSMUST00000043843.6	LIM and SH3 protein 1	3589	1	0	1	0	1	0	1	0	0	mmu-miR-133a-3p.2	-0.6	-0.6	0.71	2009, 2011
Timm17a	ENSMUST00000081104.4	translocase of inner mitochondrial membrane 17a	10539	1	1	0	0	1	0	1	0	0	mmu-miR-133a-3p.2	-0.6	-0.96	0.93	2009, 2011
P2rx4	ENSMUST00000031429.8	purinergic receptor P2X, ligand-gated ion channel 4	605	1	1	0	0	0	0	0	0	0	mmu-miR-133a-3p.2	-0.6	-0.63	0.64	2009, 2011
Mtx3	ENSMUST00000076169.3	metaxin 3	491	1	0	0	1	1	0	0	1	0	mmu-miR-133a-3p.2	-0.59	-0.6	0.82	2011
Hsd17b11	ENSMUST00000031251.10	hydroxysteroid (17-beta) dehydrogenase 11	5290	1	1	0	0	0	0	0	0	0	mmu-miR-133a-3p.2	-0.59	-0.61	< 0.1	2009, 2011
Pax7	ENSMUST00000030508.8	paired box 7	9	2	0	1	1	1	0	0	1	2	mmu-miR-133c	-0.58	-0.58	0.82	2009, 2011
Fgfr1	ENSMUST00000179592.2	fibroblast growth factor receptor 1	693	2	0	1	1	0	0	0	0	1	mmu-miR-133c	-0.58	-0.59	0.98	2009, 2011
Cep85l	ENSMUST00000095691.5	centrosomal protein 85-like	76	1	0	1	0	0	0	0	0	0	mmu-miR-133a-3p.2	-0.58	-0.6	0.86
Acat2	ENSMUST00000007005.8	acetyl-Coenzyme A acetyltransferase 2	580	1	1	0	0	0	0	0	0	1	mmu-miR-133a-3p.2	-0.58	-0.58	0.73	2009, 2011
Lrrc30	ENSMUST00000097290.2	leucine rich repeat containing 30	407	1	1	0	0	0	0	0	0	1	mmu-miR-133a-3p.2	-0.57	-0.59	< 0.1	2009, 2011
Simc1	ENSMUST00000121401.2	SUMO-interacting motifs containing 1	34	1	1	0	0	0	0	0	0	0	mmu-miR-133a-3p.2	-0.57	-0.57	0.5	2009, 2011
Slc23a1	ENSMUST00000025212.5	solute carrier family 23 (nucleobase transporters), member 1	435	1	0	0	1	1	0	1	0	0	mmu-miR-133a-3p.2	-0.56	-0.61	0.62	2009, 2011
Gabarapl1	ENSMUST00000032264.6	gamma-aminobutyric acid (GABA) A receptor-associated protein-like 1	6313	1	1	0	0	0	0	0	0	0	mmu-miR-133c	-0.56	-0.58	0.76	2009, 2011
Elfn1	ENSMUST00000050519.6	leucine rich repeat and fibronectin type III, extracellular 1	11	1	1	0	0	0	0	0	0	1	mmu-miR-133a-3p.2	-0.56	-0.56	0.91	2009, 2011
Leng1	ENSMUST00000019878.7	leukocyte receptor cluster (LRC) member 1	199	1	1	0	0	1	0	1	0	0	mmu-miR-133a-3p.2	-0.56	-0.59	< 0.1	2011
Zfp131	ENSMUST00000177916.2	zinc finger protein 131	5	1	1	0	0	0	0	0	0	0	mmu-miR-133a-3p.2	-0.56	-0.56	0.82	2009, 2011
Vamp2	ENSMUST00000117780.1	vesicle-associated membrane protein 2	828	1	0	1	0	0	0	0	0	0	mmu-miR-133a-3p.2	-0.55	-0.69	0.63	2009, 2011
1110037F02Rik	ENSMUST00000059914.7	RIKEN cDNA 1110037F02 gene	2574	1	0	1	0	0	0	0	0	1	mmu-miR-133c	-0.55	-0.6	0.82	2009, 2011
Celf1	ENSMUST00000068726.7	CUGBP, Elav-like family member 1	4386	2	0	1	1	1	1	0	0	0	mmu-miR-133a-3p.2	-0.55	-0.56	0.94
Slc41a1	ENSMUST00000086559.6	solute carrier family 41, member 1	351	1	0	1	0	0	0	0	0	0	mmu-miR-133a-3p.2	-0.55	-0.56	0.62	2009, 2011
Bicc1	ENSMUST00000143791.2	bicaudal C homolog 1 (Drosophila)	796	1	1	0	0	1	1	0	0	0	mmu-miR-133a-3p.2	-0.55	-0.55	0.9	2009, 2011
Actn4	ENSMUST00000068045.8	actinin alpha 4	1017	1	1	0	0	0	0	0	0	0	mmu-miR-133a-3p.2	-0.55	-0.55	0.85	2009, 2011
Rffl	ENSMUST00000074515.5	ring finger and FYVE like domain containing protein	625	1	1	0	0	1	0	1	0	0	mmu-miR-133c	-0.55	-0.67	0.51	2009, 2011
Ppp2cb	ENSMUST00000009774.9	protein phosphatase 2 (formerly 2A), catalytic subunit, beta isoform	2724	1	1	0	0	0	0	0	0	0	mmu-miR-133b-3p	-0.54	-0.64	0.95	2009, 2011
Maml1	ENSMUST00000059458.4	mastermind like 1 (Drosophila)	74	2	1	0	1	0	0	0	0	0	mmu-miR-133c	-0.54	-0.57	0.97	2009, 2011
Vps54	ENSMUST00000006221.8	vacuolar protein sorting 54 (yeast)	633	1	1	0	0	0	0	0	0	1	mmu-miR-133a-3p.2	-0.54	-0.57	0.89	2009, 2011
Rbmx	ENSMUST00000098470.3	RNA binding motif protein, X chromosome	830	1	1	0	0	0	0	0	0	0	mmu-miR-133c	-0.54	-0.54	0.92	2009, 2011
Dolpp1	ENSMUST00000028209.9	dolichyl pyrophosphate phosphatase 1	745	1	1	0	0	0	0	0	0	0	mmu-miR-133a-3p.2	-0.54	-0.54	0.91	2009, 2011
Aftph	ENSMUST00000177543.2	aftiphilin	93	1	1	0	0	0	0	0	0	0	mmu-miR-133a-3p.2	-0.53	-0.91	0.84	2009, 2011
Wasf2	ENSMUST00000084241.6	WAS protein family, member 2	4077	1	1	0	0	1	0	0	1	0	mmu-miR-133a-3p.2	-0.53	-0.54	0.79	2009, 2011
Pfn2	ENSMUST00000066882.8	profilin 2	5124	1	0	1	0	0	0	0	0	0	mmu-miR-133a-3p.2	-0.53	-0.53	0.81	2009, 2011
Lancl2	ENSMUST00000050077.9	LanC (bacterial lantibiotic synthetase component C)-like 2	437	1	1	0	0	0	0	0	0	1	mmu-miR-133a-3p.2	-0.53	-0.53	0.61	2009, 2011
Qpctl	ENSMUST00000032566.1	glutaminyl-peptide cyclotransferase-like	145	1	1	0	0	0	0	0	0	1	mmu-miR-133a-3p.2	-0.52	-0.59	0.14	2009, 2011
Rqcd1	ENSMUST00000087215.6	rcd1 (required for cell differentiation) homolog 1 (S. pombe)	558	1	0	1	0	0	0	0	0	0	mmu-miR-133c	-0.52	-0.52	0.62	2009, 2011
Myo9b	ENSMUST00000168839.2	myosin IXb	591	1	1	0	0	1	0	1	0	1	mmu-miR-133c	-0.52	-0.54	< 0.1	2009, 2011
N28178	ENSMUST00000107975.2	expressed sequence N28178	23	1	1	0	0	1	0	1	0	3	mmu-miR-133c	-0.52	-0.57	0.77	2009, 2011
Sf3b4	ENSMUST00000076372.4	splicing factor 3b, subunit 4	891	1	0	1	0	0	0	0	0	1	mmu-miR-133c	-0.52	-0.55	0.86	2009, 2011
Nkx2-2	ENSMUST00000067075.6	NK2 homeobox 2	8	1	1	0	0	1	0	1	0	0	mmu-miR-133c	-0.52	-0.52	0.16	2009, 2011
Fgf1	ENSMUST00000117566.2	fibroblast growth factor 1	617	1	1	0	0	0	0	0	0	0	mmu-miR-133a-3p.2	-0.52	-0.53	0.78	2009, 2011
Ldlrap1	ENSMUST00000037828.6	low density lipoprotein receptor adaptor protein 1	567	3	0	0	3	1	0	0	1	1	mmu-miR-133a-3p.2	-0.51	-0.55	> 0.99	2009, 2011
Sgtb	ENSMUST00000044385.8	small glutamine-rich tetratricopeptide repeat (TPR)-containing, beta	80	1	1	0	0	0	0	0	0	0	mmu-miR-133c	-0.51	-0.61	0.58
Nell2	ENSMUST00000166170.2	NEL-like 2	7	1	0	0	1	1	0	1	0	0	mmu-miR-133a-3p.2	-0.51	-1.01	0.88	2009, 2011
Rims1	ENSMUST00000115273.3	regulating synaptic membrane exocytosis 1	27	1	1	0	0	0	0	0	0	0	mmu-miR-133a-3p.2	-0.51	-0.51	0.89
Sobp	ENSMUST00000040275.8	sine oculis-binding protein homolog (Drosophila)	180	2	0	1	1	0	0	0	0	0	mmu-miR-133a-3p.2	-0.51	-0.52	0.96	2009, 2011
Ppp2r2d	ENSMUST00000041097.7	protein phosphatase 2, regulatory subunit B, delta	4535	1	0	0	1	1	0	1	0	0	mmu-miR-133a-3p.2	-0.5	-0.56	0.81	2009, 2011
Kcna6	ENSMUST00000185333.1	potassium voltage-gated channel, shaker-related, subfamily, member 6	14	1	1	0	0	1	0	1	0	1	mmu-miR-133a-3p.2	-0.5	-0.5	0.13	2009, 2011
Sh3gl2	ENSMUST00000030212.9	SH3-domain GRB2-like 2	63	1	1	0	0	0	0	0	0	0	mmu-miR-133c	-0.5	-0.5	0.32	2009, 2011
Zc3hav1	ENSMUST00000114900.2	zinc finger CCCH type, antiviral 1	128	1	1	0	0	0	0	0	0	0	mmu-miR-133a-3p.2	-0.5	-0.5	< 0.1
Syt2	ENSMUST00000121990.1	synaptotagmin II	5	2	1	1	0	0	0	0	0	1	mmu-miR-133a-3p.2	-0.5	-0.5	0.91	2009, 2011
Plekha3	ENSMUST00000111920.1	pleckstrin homology domain-containing, family A (phosphoinositide binding specific) member 3	704	1	1	0	0	0	0	0	0	0	mmu-miR-133c	-0.5	-0.53	0.74	2009, 2011
Ankrd44	ENSMUST00000179030.2	ankyrin repeat domain 44	212	1	1	0	0	1	0	0	1	0	mmu-miR-133c	-0.49	-0.49	0.88	2009, 2011
Kndc1	ENSMUST00000053445.10	kinase non-catalytic C-lobe domain (KIND) containing 1	42	1	1	0	0	2	0	1	1	0	mmu-miR-133c	-0.49	-0.49	0.36	2009, 2011
Glra2	ENSMUST00000058787.8	glycine receptor, alpha 2 subunit	8	1	1	0	0	0	0	0	0	0	mmu-miR-133a-3p.2	-0.49	-0.49	0.95	2009, 2011
Bnip3l	ENSMUST00000111115.2	BCL2/adenovirus E1B interacting protein 3-like	2649	1	1	0	0	0	0	0	0	0	mmu-miR-133a-3p.2	-0.49	-0.49	0.36	2009, 2011
Pth1r	ENSMUST00000166716.2	parathyroid hormone 1 receptor	174	1	0	1	0	0	0	0	0	0	mmu-miR-133a-3p.2	-0.49	-0.49	0.87	2009, 2011
Emp2	ENSMUST00000078357.4	epithelial membrane protein 2	3979	1	1	0	0	0	0	0	0	1	mmu-miR-133a-3p.2	-0.49	-0.59	0.92	2009, 2011
Hrsp12	ENSMUST00000022946.5	heat-responsive protein 12	393	1	1	0	0	0	0	0	0	1	mmu-miR-133a-3p.2	-0.48	-0.79	0.87	2011
Elavl1	ENSMUST00000098950.4	ELAV (embryonic lethal, abnormal vision)-like 1 (Hu antigen R)	4033	1	1	0	0	2	1	0	1	2	mmu-miR-133c	-0.48	-0.67	0.93	2009, 2011
Rarb	ENSMUST00000063750.6	retinoic acid receptor, beta	34	1	0	1	0	0	0	0	0	0	mmu-miR-133c	-0.48	-0.48	0.77	2009, 2011
Hs2st1	ENSMUST00000043325.7	heparan sulfate 2-O-sulfotransferase 1	972	1	1	0	0	1	0	0	1	2	mmu-miR-133a-3p.2	-0.48	-0.57	0.95	2009, 2011
Ptpro	ENSMUST00000077115.7	protein tyrosine phosphatase, receptor type, O	48	1	1	0	0	0	0	0	0	1	mmu-miR-133a-3p.2	-0.48	-0.48	0.9	2009, 2011
Nags	ENSMUST00000055409.5	N-acetylglutamate synthase	1025	1	1	0	0	0	0	0	0	0	mmu-miR-133a-3p.2	-0.48	-0.48	0.63
Sv2a	ENSMUST00000035371.8	synaptic vesicle glycoprotein 2 a	46	1	1	0	0	0	0	0	0	1	mmu-miR-133a-3p.2	-0.48	-0.48	0.65	2009, 2011
Slc52a2	ENSMUST00000023220.8	solute carrier protein 52, member 2	476	1	1	0	0	0	0	0	0	0	mmu-miR-133a-3p.2	-0.47	-0.47	0.29	2009, 2011
Ptprz1	ENSMUST00000090568.3	protein tyrosine phosphatase, receptor type Z, polypeptide 1	33	1	1	0	0	0	0	0	0	0	mmu-miR-133a-3p.2	-0.47	-0.47	0.9	2009, 2011
Ptbp2	ENSMUST00000029780.7	polypyrimidine tract binding protein 2	508	1	1	0	0	0	0	0	0	2	mmu-miR-133c	-0.47	-0.5	0.95	2009, 2011
Zfp280c	ENSMUST00000114940.3	zinc finger protein 280C	635	1	1	0	0	0	0	0	0	0	mmu-miR-133a-3p.2	-0.47	-0.47	0.62	2009, 2011
Alg6	ENSMUST00000097961.3	asparagine-linked glycosylation 6 (alpha-1,3,-glucosyltransferase)	436	1	1	0	0	0	0	0	0	0	mmu-miR-133a-3p.2	-0.47	-0.47	0.4	2009, 2011
Cnn2	ENSMUST00000004784.5	calponin 2	711	1	1	0	0	0	0	0	0	0	mmu-miR-133c	-0.47	-0.66	0.62	2009, 2011
Tbpl1	ENSMUST00000127698.2	TATA box binding protein-like 1	230	1	0	1	0	0	0	0	0	0	mmu-miR-133a-3p.2	-0.47	-0.47	0.89	2009, 2011
Bcorl1	ENSMUST00000136348.2	BCL6 co-repressor-like 1	306	1	0	1	0	1	0	0	1	1	mmu-miR-133c	-0.47	-0.5	0.94	2009, 2011
Ndrg1	ENSMUST00000005256.7	N-myc downstream regulated gene 1	10621	1	1	0	0	1	0	1	0	1	mmu-miR-133a-3p.2	-0.47	-0.49	0.9	2009, 2011
Fam46a	ENSMUST00000034802.9	family with sequence similarity 46, member A	261	1	1	0	0	0	0	0	0	1	mmu-miR-133a-3p.2	-0.46	-0.46	0.91	2011
Sec61a1	ENSMUST00000032168.5	Sec61 alpha 1 subunit (S. cerevisiae)	3157	1	1	0	0	0	0	0	0	0	mmu-miR-133a-3p.2	-0.46	-0.47	0.53	2009, 2011
Jazf1	ENSMUST00000074541.5	JAZF zinc finger 1	199	1	0	1	0	1	0	0	1	0	mmu-miR-133c	-0.46	-0.49	0.8	2009, 2011
Vat1	ENSMUST00000040430.7	vesicle amine transport protein 1 homolog (T californica)	1543	1	1	0	0	1	0	1	0	0	mmu-miR-133c	-0.46	-0.46	0.6	2009, 2011
Ankrd28	ENSMUST00000014640.7	ankyrin repeat domain 28	256	1	1	0	0	0	0	0	0	1	mmu-miR-133a-3p.2	-0.46	-0.47	0.94	2009, 2011
Tmem167	ENSMUST00000161568.2	transmembrane protein 167	3072	1	0	1	0	2	0	0	2	2	mmu-miR-133a-3p.2	-0.46	-0.71	0.88	2009, 2011
Zc3h7a	ENSMUST00000037633.9	zinc finger CCCH type containing 7 A	1157	1	0	1	0	0	0	0	0	0	mmu-miR-133a-3p.2	-0.45	-0.46	0.75	2009, 2011
Ccdc169	ENSMUST00000052904.5	coiled-coil domain containing 169	7	1	1	0	0	0	0	0	0	0	mmu-miR-133a-3p.2	-0.45	-0.45	0.42	2009, 2011
Snx30	ENSMUST00000030080.6	sorting nexin family member 30	277	1	0	1	0	1	0	0	1	1	mmu-miR-133c	-0.45	-0.56	0.89	2009, 2011
Ptbp3	ENSMUST00000030076.6	polypyrimidine tract binding protein 3	2804	2	1	0	1	0	0	0	0	0	mmu-miR-133a-3p.2	-0.45	-0.48	0.98	2011
Prdm16	ENSMUST00000070313.8	PR domain containing 16	45	1	1	0	0	0	0	0	0	0	mmu-miR-133a-3p.2	-0.45	-0.48	0.94	2009, 2011
Cers2	ENSMUST00000015858.6	ceramide synthase 2	3937	1	0	1	0	1	0	0	1	0	mmu-miR-133a-3p.2	-0.45	-0.46	0.57	2009, 2011
Sp3	ENSMUST00000102689.4	trans-acting transcription factor 3	833	1	1	0	0	0	0	0	0	0	mmu-miR-133a-3p.2	-0.45	-0.46	0.91	2009, 2011
Eif4a1	ENSMUST00000163666.2	eukaryotic translation initiation factor 4A1	28	1	1	0	0	0	0	0	0	0	mmu-miR-133a-3p.2	-0.45	-0.69	0.83	2009, 2011
Dmxl1	ENSMUST00000041772.5	Dmx-like 1	1153	1	0	0	1	0	0	0	0	2	mmu-miR-133a-3p.2	-0.45	-0.65	0.9	2009, 2011
Fam160b1	ENSMUST00000036407.4	family with sequence similarity 160, member B1	392	1	1	0	0	1	0	0	1	0	mmu-miR-133c	-0.45	-0.46	0.85	2009, 2011
Pan3	ENSMUST00000176600.2	PAN3 polyA specific ribonuclease subunit homolog (S. cerevisiae)	452	1	0	1	0	1	0	1	0	0	mmu-miR-133a-3p.2	-0.45	-0.46	0.78	2009, 2011
Scn2b	ENSMUST00000170998.2	sodium channel, voltage-gated, type II, beta	51	1	0	1	0	1	0	1	0	1	mmu-miR-133a-3p.2	-0.44	-0.44	0.4	2009, 2011
Fgf12	ENSMUST00000100024.1	fibroblast growth factor 12	18	1	1	0	0	2	0	1	1	0	mmu-miR-133c	-0.44	-0.75	0.61	2009, 2011
Atp6ap2	ENSMUST00000033313.2	ATPase, H+ transporting, lysosomal accessory protein 2	1873	1	0	1	0	0	0	0	0	0	mmu-miR-133a-3p.2	-0.43	-0.44	0.46	2009, 2011
Rce1	ENSMUST00000025823.3	RCE1 homolog, prenyl protein peptidase (S. cerevisiae)	1855	1	0	1	0	0	0	0	0	0	mmu-miR-133a-3p.2	-0.43	-0.43	0.82	2009, 2011
Arrb1	ENSMUST00000098266.3	arrestin, beta 1	3433	1	1	0	0	1	0	0	1	0	mmu-miR-133c	-0.43	-0.44	0.85	2009, 2011
Kctd2	ENSMUST00000106533.2	potassium channel tetramerisation domain containing 2	83	1	1	0	0	0	0	0	0	0	mmu-miR-133c	-0.43	-0.43	0.25	2009, 2011
Dcbld1	ENSMUST00000105476.2	discoidin, CUB and LCCL domain containing 1	316	1	1	0	0	0	0	0	0	0	mmu-miR-133a-3p.2	-0.43	-0.61	0.59	2009, 2011
Nup160	ENSMUST00000057481.6	nucleoporin 160	762	1	1	0	0	0	0	0	0	1	mmu-miR-133c	-0.43	-0.65	0.89	2009, 2011
Yes1	ENSMUST00000072311.7	Yamaguchi sarcoma viral (v-yes) oncogene homolog 1	1118	1	1	0	0	0	0	0	0	0	mmu-miR-133c	-0.43	-0.43	0.88	2009, 2011
Cyb561	ENSMUST00000184086.2	cytochrome b-561	101	1	1	0	0	0	0	0	0	0	mmu-miR-133a-3p.2	-0.42	-0.47	< 0.1	2009, 2011
Pex5l	ENSMUST00000108225.4	peroxisomal biogenesis factor 5-like	9	1	1	0	0	0	0	0	0	1	mmu-miR-133a-3p.2	-0.42	-0.42	0.93	2011
Lhx5	ENSMUST00000031591.8	LIM homeobox protein 5	5	1	1	0	0	0	0	0	0	0	mmu-miR-133a-3p.2	-0.42	-0.42	0.72	2009, 2011
Dusp1	ENSMUST00000025025.6	dual specificity phosphatase 1	409	1	0	1	0	0	0	0	0	1	mmu-miR-133c	-0.42	-0.42	0.83	2009, 2011
Sox4	ENSMUST00000067230.5	SRY (sex determining region Y)-box 4	1640	1	1	0	0	0	0	0	0	0	mmu-miR-133a-3p.2	-0.42	-0.42	0.9
Foxg1	ENSMUST00000179669.1	forkhead box G1	451	1	0	0	1	0	0	0	0	0	mmu-miR-133a-3p.2	-0.41	-0.42	0.81	2009, 2011
Arfip2	ENSMUST00000131446.2	ADP-ribosylation factor interacting protein 2	499	1	1	0	0	2	0	1	1	0	mmu-miR-133a-3p.2	-0.41	-0.41	0.88	2009, 2011
Stx5a	ENSMUST00000176381.2	syntaxin 5A	5050	1	0	1	0	0	0	0	0	0	mmu-miR-133a-3p.2	-0.41	-0.41	0.86	2009, 2011
Foxc1	ENSMUST00000062292.3	forkhead box C1	87	1	1	0	0	0	0	0	0	0	mmu-miR-133a-3p.2	-0.41	-0.5	0.9	2009, 2011
Slc27a4	ENSMUST00000080065.2	solute carrier family 27 (fatty acid transporter), member 4	1505	1	0	0	1	0	0	0	0	0	mmu-miR-133a-3p.2	-0.41	-0.41	0.87	2009, 2011
Mecom	ENSMUST00000166001.2	MDS1 and EVI1 complex locus	41	2	0	2	0	0	0	0	0	0	mmu-miR-133a-3p.2	-0.41	-0.47	0.99	2011
Tmem170b	ENSMUST00000129449.1	transmembrane protein 170B	158	1	1	0	0	0	0	0	0	1	mmu-miR-133a-3p.2	-0.4	-0.46	0.77	2011
Tram2	ENSMUST00000037998.5	translocating chain-associating membrane protein 2	195	1	1	0	0	0	0	0	0	1	mmu-miR-133a-3p.2	-0.4	-0.51	0.94
Wdfy2	ENSMUST00000014691.8	WD repeat and FYVE domain containing 2	1409	1	1	0	0	0	0	0	0	2	mmu-miR-133a-3p.2	-0.4	-0.41	0.87
Sfxn3	ENSMUST00000062213.6	sideroflexin 3	439	1	1	0	0	0	0	0	0	0	mmu-miR-133c	-0.4	-0.51	< 0.1	2009, 2011
Ctbp2	ENSMUST00000169570.2	C-terminal binding protein 2	721	1	0	1	0	0	0	0	0	1	mmu-miR-133c	-0.39	-0.39	0.88	2009, 2011
Hpcal4	ENSMUST00000059667.3	hippocalcin-like 4	5	1	1	0	0	0	0	0	0	0	mmu-miR-133c	-0.39	-0.39	0.5	2009, 2011
Atp6v0d1	ENSMUST00000013304.7	ATPase, H+ transporting, lysosomal V0 subunit D1	1154	1	0	1	0	0	0	0	0	0	mmu-miR-133a-3p.2	-0.39	-0.4	0.62	2009, 2011
Foxp2	ENSMUST00000115477.2	forkhead box P2	105	2	1	0	1	0	0	0	0	0	mmu-miR-133c	-0.39	-0.53	0.98	2009, 2011
Thrap3	ENSMUST00000080919.6	thyroid hormone receptor associated protein 3	34	1	1	0	0	0	0	0	0	0	mmu-miR-133a-3p.2	-0.39	-0.4	0.69	2009, 2011
Garnl3	ENSMUST00000102810.4	GTPase activating RANGAP domain-like 3	344	1	1	0	0	0	0	0	0	0	mmu-miR-133a-3p.2	-0.39	-0.39	0.34	2009, 2011
Nup153	ENSMUST00000021803.9	nucleoporin 153	627	1	1	0	0	0	0	0	0	1	mmu-miR-133a-3p.2	-0.39	-0.42	0.95	2009, 2011
Foxc2	ENSMUST00000054691.7	forkhead box C2	254	1	1	0	0	0	0	0	0	0	mmu-miR-133c	-0.39	-0.39	0.16	2009, 2011
Fam118a	ENSMUST00000023069.7	family with sequence similarity 118, member A	125	1	1	0	0	0	0	0	0	0	mmu-miR-133a-3p.2	-0.39	-0.39	< 0.1	2009, 2011
Arhgap12	ENSMUST00000182066.2	Rho GTPase activating protein 12	645	1	0	1	0	0	0	0	0	0	mmu-miR-133a-3p.2	-0.38	-0.39	0.84	2009, 2011
Dpysl4	ENSMUST00000026551.9	dihydropyrimidinase-like 4	9	1	1	0	0	0	0	0	0	0	mmu-miR-133c	-0.38	-0.38	0.46	2009, 2011
Fosl2	ENSMUST00000031017.9	fos-like antigen 2	2026	1	0	1	0	1	0	0	1	0	mmu-miR-133c	-0.38	-0.4	0.6	2009, 2011
Edem1	ENSMUST00000089162.3	ER degradation enhancer, mannosidase alpha-like 1	2504	1	1	0	0	2	0	1	1	2	mmu-miR-133a-3p.2	-0.37	-0.63	0.94	2009, 2011
Letmd1	ENSMUST00000037001.8	LETM1 domain containing 1	2438	2	0	1	1	0	0	0	0	0	mmu-miR-133c	-0.37	-0.38	0.74	2009, 2011
Casc3	ENSMUST00000017384.8	cancer susceptibility candidate 3	1184	1	0	1	0	0	0	0	0	1	mmu-miR-133a-3p.2	-0.37	-0.38	0.28	2009, 2011
Cdk13	ENSMUST00000042365.7	cyclin-dependent kinase 13	532	1	0	1	0	0	0	0	0	0	mmu-miR-133a-3p.2	-0.37	-0.37	0.9	2009, 2011
Hapln1	ENSMUST00000022108.7	hyaluronan and proteoglycan link protein 1	31	1	0	1	0	1	0	0	1	0	mmu-miR-133c	-0.37	-0.43	0.73	2009, 2011
Rgl1	ENSMUST00000111859.2	ral guanine nucleotide dissociation stimulator,-like 1	1044	1	1	0	0	2	0	1	1	0	mmu-miR-133a-3p.2	-0.37	-0.48	0.27	2009, 2011
Sox8	ENSMUST00000025003.4	SRY (sex determining region Y)-box 8	7	1	0	1	0	1	0	1	0	0	mmu-miR-133c	-0.37	-0.37	0.4	2009, 2011
Traf3	ENSMUST00000117269.2	TNF receptor-associated factor 3	465	1	0	0	1	0	0	0	0	1	mmu-miR-133c	-0.37	-0.45	0.9	2009, 2011
Mpped1	ENSMUST00000046168.6	metallophosphoesterase domain containing 1	10	1	0	1	0	0	0	0	0	0	mmu-miR-133a-3p.2	-0.37	-0.4	0.47	2009, 2011
Vapb	ENSMUST00000067530.4	vesicle-associated membrane protein, associated protein B and C	2183	1	0	1	0	1	0	0	1	1	mmu-miR-133c	-0.37	-0.42	0.88	2009, 2011
4930402H24Rik	ENSMUST00000044766.9	RIKEN cDNA 4930402H24 gene	2877	1	0	1	0	0	0	0	0	0	mmu-miR-133a-3p.2	-0.37	-0.37	0.69
Kctd20	ENSMUST00000118762.2	potassium channel tetramerisation domain containing 20	395	1	1	0	0	0	0	0	0	0	mmu-miR-133a-3p.2	-0.37	-0.37	< 0.1	2009, 2011
Nnat	ENSMUST00000173041.2	neuronatin	3599	1	0	1	0	0	0	0	0	0	mmu-miR-133a-3p.2	-0.37	-0.37	0.31	2009, 2011
Xirp1	ENSMUST00000111635.2	xin actin-binding repeat containing 1	534	1	0	1	0	1	0	1	0	0	mmu-miR-133a-3p.2	-0.36	-0.36	0.23	2011
Lrrfip1	ENSMUST00000097649.4	leucine rich repeat (in FLII) interacting protein 1	2679	1	0	0	1	1	0	0	1	0	mmu-miR-133a-3p.2	-0.36	-0.36	0.77	2009, 2011
Ccnt1	ENSMUST00000169707.2	cyclin T1	859	1	0	0	1	0	0	0	0	0	mmu-miR-133c	-0.36	-0.36	0.74
Gxylt1	ENSMUST00000057896.4	glucoside xylosyltransferase 1	1508	1	1	0	0	0	0	0	0	1	mmu-miR-133a-3p.2	-0.36	-0.37	0.91	2009, 2011
Soga1	ENSMUST00000069098.6	suppressor of glucose, autophagy associated 1	473	1	0	1	0	3	0	2	1	0	mmu-miR-133a-3p.2	-0.36	-0.44	0.83	2011
Cpne3	ENSMUST00000029885.4	copine III	318	1	1	0	0	0	0	0	0	0	mmu-miR-133a-3p.2	-0.36	-0.39	0.62	2009, 2011
Msn	ENSMUST00000117399.1	moesin	7837	1	1	0	0	0	0	0	0	1	mmu-miR-133a-3p.2	-0.35	-0.35	0.89	2009, 2011
Meis1	ENSMUST00000068264.8	Meis homeobox 1	223	1	0	1	0	0	0	0	0	0	mmu-miR-133c	-0.35	-0.35	0.8	2009, 2011
Sgpp1	ENSMUST00000021450.4	sphingosine-1-phosphate phosphatase 1	225	1	0	1	0	0	0	0	0	0	mmu-miR-133a-3p.2	-0.35	-0.35	0.7	2009, 2011
Elf2	ENSMUST00000108053.3	E74-like factor 2	1686	1	0	1	0	0	0	0	0	0	mmu-miR-133a-3p.2	-0.35	-0.35	0.9	2009, 2011
Ccnc	ENSMUST00000065928.5	cyclin C	446	1	1	0	0	0	0	0	0	0	mmu-miR-133a-3p.2	-0.35	-0.39	0.12	2009, 2011
Col8a1	ENSMUST00000089332.4	collagen, type VIII, alpha 1	277	1	1	0	0	0	0	0	0	0	mmu-miR-133a-3p.2	-0.35	-0.36	0.27	2009, 2011
Sacm1l	ENSMUST00000026270.7	SAC1 (suppressor of actin mutations 1, homolog)-like (S. cerevisiae)	2478	1	0	1	0	0	0	0	0	0	mmu-miR-133c	-0.35	-0.36	0.75	2009, 2011
Dnajb1	ENSMUST00000005620.8	DnaJ (Hsp40) homolog, subfamily B, member 1	4591	1	0	0	1	0	0	0	0	1	mmu-miR-133c	-0.35	-0.38	0.82	2009, 2011
Mmgt1	ENSMUST00000059899.2	membrane magnesium transporter 1	227	1	0	0	1	1	0	0	1	1	mmu-miR-133a-3p.2	-0.35	-0.35	0.77	2009, 2011
Pou3f3	ENSMUST00000054883.3	POU domain, class 3, transcription factor 3	71	1	1	0	0	1	0	1	0	0	mmu-miR-133a-3p.2	-0.35	-0.41	< 0.1	2009, 2011
Slc7a8	ENSMUST00000022787.6	solute carrier family 7 (cationic amino acid transporter, y+ system), member 8	33	1	0	1	0	0	0	0	0	0	mmu-miR-133a-3p.2	-0.34	-0.34	0.84	2009, 2011
Slc6a6	ENSMUST00000032185.7	solute carrier family 6 (neurotransmitter transporter, taurine), member 6	4087	2	1	0	1	0	0	0	0	0	mmu-miR-133a-3p.2	-0.34	-0.35	0.9	2009, 2011
Col25a1	ENSMUST00000080335.5	collagen, type XXV, alpha 1	21	2	0	0	2	0	0	0	0	2	mmu-miR-133c	-0.34	-0.47	0.98
Arhgdia	ENSMUST00000106197.4	Rho GDP dissociation inhibitor (GDI) alpha	42422	1	0	1	0	0	0	0	0	0	mmu-miR-133a-3p.2	-0.34	-0.34	0.89	2009, 2011
Hmgcll1	ENSMUST00000008052.7	3-hydroxymethyl-3-methylglutaryl-Coenzyme A lyase-like 1	77	1	0	1	0	0	0	0	0	0	mmu-miR-133a-3p.2	-0.34	-0.34	0.73	2009, 2011
1810055G02Rik	ENSMUST00000039048.1	RIKEN cDNA 1810055G02 gene	3443	1	0	0	1	0	0	0	0	0	mmu-miR-133a-3p.2	-0.34	-0.34	0.67	2009, 2011
Efemp1	ENSMUST00000020759.6	epidermal growth factor-containing fibulin-like extracellular matrix protein 1	345	1	0	1	0	0	0	0	0	0	mmu-miR-133c	-0.34	-0.34	0.32	2009, 2011
Mfsd9	ENSMUST00000039672.5	major facilitator superfamily domain containing 9	32	1	1	0	0	0	0	0	0	1	mmu-miR-133c	-0.34	-0.41	< 0.1	2009, 2011
Nrip3	ENSMUST00000041460.7	nuclear receptor interacting protein 3	7	1	0	1	0	0	0	0	0	0	mmu-miR-133c	-0.34	-0.34	0.86	2009, 2011
Akap9	ENSMUST00000044492.8	A kinase (PRKA) anchor protein (yotiao) 9	1806	1	0	1	0	0	0	0	0	0	mmu-miR-133a-3p.2	-0.33	-0.36	0.75	2009, 2011
Rab34	ENSMUST00000002128.8	RAB34, member RAS oncogene family	2771	1	0	0	1	0	0	0	0	0	mmu-miR-133c	-0.33	-0.33	0.88	2009, 2011
Mmp15	ENSMUST00000034243.5	matrix metallopeptidase 15	499	1	1	0	0	1	1	0	0	2	mmu-miR-133a-3p.2	-0.33	-0.37	0.91	2009, 2011
Ptprd	ENSMUST00000107289.3	protein tyrosine phosphatase, receptor type, D	575	2	0	1	1	0	0	0	0	0	mmu-miR-133c	-0.33	-0.39	0.95	2009, 2011
Col5a3	ENSMUST00000004201.7	collagen, type V, alpha 3	1478	1	0	1	0	1	0	1	0	0	mmu-miR-133c	-0.33	-0.49	0.62	2009, 2011
Myrf	ENSMUST00000088013.6	myelin regulatory factor	859	1	1	0	0	0	0	0	0	0	mmu-miR-133a-3p.2	-0.33	-0.33	0.86	2011
Arl3	ENSMUST00000026009.8	ADP-ribosylation factor-like 3	360	1	0	0	1	0	0	0	0	0	mmu-miR-133a-3p.2	-0.33	-0.33	0.88	2009, 2011
Meis2	ENSMUST00000110907.2	Meis homeobox 2	161	1	0	1	0	0	0	0	0	0	mmu-miR-133a-3p.2	-0.33	-0.33	0.82	2009, 2011
Ankrd12	ENSMUST00000038116.6	ankyrin repeat domain 12	320	1	1	0	0	1	0	0	1	1	mmu-miR-133a-3p.2	-0.33	-0.33	0.95	2009, 2011
Pik3c2a	ENSMUST00000170430.1	phosphatidylinositol 3-kinase, C2 domain containing, alpha polypeptide	863	1	0	1	0	0	0	0	0	0	mmu-miR-133c	-0.33	-0.33	0.84	2009, 2011
Zfp740	ENSMUST00000119800.2	zinc finger protein 740	857	1	0	1	0	0	0	0	0	0	mmu-miR-133c	-0.33	-0.33	0.82	2009, 2011
Prrc2c	ENSMUST00000182149.2	proline-rich coiled-coil 2C	78	1	0	1	0	0	0	0	0	0	mmu-miR-133a-3p.2	-0.32	-0.32	ORF
Pcgf2	ENSMUST00000179765.2	polycomb group ring finger 2	323	1	0	1	0	1	0	1	0	0	mmu-miR-133a-3p.2	-0.32	-0.45	0.34	2011
Prex1	ENSMUST00000036719.6	phosphatidylinositol-3,4,5-trisphosphate-dependent Rac exchange factor 1	19	1	0	1	0	0	0	0	0	0	mmu-miR-133a-3p.2	-0.32	-0.36	0.79	2009, 2011
Cdip1	ENSMUST00000004173.6	cell death inducing Trp53 target 1	2796	1	1	0	0	0	0	0	0	0	mmu-miR-133c	-0.32	-0.32	0.48	2009, 2011
Lrrc7	ENSMUST00000106044.1	leucine rich repeat containing 7	0	1	0	1	0	0	0	0	0	0	mmu-miR-133a-3p.2	-0.32	-0.32	0.81
Sesn1	ENSMUST00000099931.4	sestrin 1	1963	1	0	1	0	0	0	0	0	0	mmu-miR-133a-3p.2	-0.32	-0.32	0.67	2009, 2011
Crtam	ENSMUST00000180872.2	cytotoxic and regulatory T cell molecule	19	1	0	1	0	0	0	0	0	0	mmu-miR-133a-3p.2	-0.32	-0.32	0.5	2009, 2011
Synpo2l	ENSMUST00000057090.6	synaptopodin 2-like	2664	1	0	1	0	0	0	0	0	1	mmu-miR-133a-3p.2	-0.32	-0.32	0.65	2009, 2011
Sptssa	ENSMUST00000056228.6	serine palmitoyltransferase, small subunit A	982	1	0	0	1	0	0	0	0	1	mmu-miR-133a-3p.2	-0.32	-0.32	0.86	2009, 2011
Btbd3	ENSMUST00000091556.6	BTB (POZ) domain containing 3	72	1	1	0	0	1	0	0	1	0	mmu-miR-133a-3p.2	-0.31	-0.33	0.72	2009, 2011
Unkl	ENSMUST00000039734.6	unkempt-like (Drosophila)	42	1	0	0	1	1	1	0	0	0	mmu-miR-133a-3p.2	-0.31	-0.31	0.76	2009, 2011
Ppfia3	ENSMUST00000107779.2	protein tyrosine phosphatase, receptor type, f polypeptide (PTPRF), interacting protein (liprin), alpha 3	22	1	1	0	0	0	0	0	0	0	mmu-miR-133a-3p.2	-0.31	-0.31	0.51	2009, 2011
Ppfia2	ENSMUST00000029404.10	protein tyrosine phosphatase, receptor type, f polypeptide (PTPRF), interacting protein (liprin), alpha 2	18	1	0	1	0	0	0	0	0	0	mmu-miR-133a-3p.2	-0.31	-0.31	0.77	2009, 2011
Xpo4	ENSMUST00000174545.2	exportin 4	187	1	1	0	0	0	0	0	0	0	mmu-miR-133a-3p.2	-0.31	-0.33	0.85
Afap1	ENSMUST00000064571.5	actin filament associated protein 1	1521	1	1	0	0	0	0	0	0	1	mmu-miR-133a-3p.2	-0.31	-0.31	0.84	2009, 2011
Fbxl2	ENSMUST00000035090.8	F-box and leucine-rich repeat protein 2	95	1	1	0	0	0	0	0	0	0	mmu-miR-133c	-0.31	-0.38	0.59	2009, 2011
Runx1t1	ENSMUST00000006761.4	runt-related transcription factor 1; translocated to, 1 (cyclin D-related)	51	1	1	0	0	0	0	0	0	0	mmu-miR-133a-3p.2	-0.31	-0.35	0.91	2009, 2011
Bcl2l2	ENSMUST00000133397.2	BCL2-like 2	238	1	1	0	0	0	0	0	0	0	mmu-miR-133a-3p.2	-0.31	-0.36	0.66	2009, 2011
Zbtb20	ENSMUST00000114694.3	zinc finger and BTB domain containing 20	293	1	0	0	1	5	0	3	2	2	mmu-miR-133c	-0.31	-0.36	0.91
Dot1l	ENSMUST00000105336.3	DOT1-like, histone H3 methyltransferase (S. cerevisiae)	448	1	0	1	0	0	0	0	0	0	mmu-miR-133a-3p.2	-0.31	-0.31	0.89	2009, 2011
Sfxn5	ENSMUST00000045846.6	sideroflexin 5	131	1	1	0	0	1	0	0	1	0	mmu-miR-133a-3p.2	-0.31	-0.31	0.64	2009, 2011
Rap2c	ENSMUST00000053593.7	RAP2C, member of RAS oncogene family	1539	1	1	0	0	0	0	0	0	0	mmu-miR-133a-3p.2	-0.31	-0.53	0.85	2009, 2011
Slc25a39	ENSMUST00000107098.2	solute carrier family 25, member 39	12446	1	0	0	1	0	0	0	0	0	mmu-miR-133c	-0.3	-0.3	0.82	2009, 2011
Tjp2	ENSMUST00000099558.4	tight junction protein 2	180	1	0	1	0	0	0	0	0	0	mmu-miR-133a-3p.2	-0.3	-0.31	0.87	2009, 2011
Tpd52	ENSMUST00000120143.2	tumor protein D52	1951	1	0	0	1	0	0	0	0	0	mmu-miR-133c	-0.3	-0.3	0.7	2009, 2011
Arpc5	ENSMUST00000077755.6	actin related protein 2/3 complex, subunit 5	240	1	0	0	1	0	0	0	0	0	mmu-miR-133a-3p.2	-0.3	-0.3	0.7	2009, 2011
Creb5	ENSMUST00000047450.7	cAMP responsive element binding protein 5	82	1	1	0	0	0	0	0	0	0	mmu-miR-133a-3p.2	-0.3	-0.39	0.81
Opcml	ENSMUST00000115243.3	opioid binding protein/cell adhesion molecule-like	73	1	1	0	0	0	0	0	0	0	mmu-miR-133c	-0.3	-0.3	0.35	2009, 2011
Sephs2	ENSMUST00000082428.3	selenophosphate synthetase 2	67	1	0	1	0	0	0	0	0	0	mmu-miR-133a-3p.2	-0.3	-0.47	0.2	2009, 2011
Cdyl2	ENSMUST00000109102.2	chromodomain protein, Y chromosome-like 2	62	2	2	0	0	0	0	0	0	2	mmu-miR-133c	-0.3	-0.67	0.99
Gdi2	ENSMUST00000059515.6	guanosine diphosphate (GDP) dissociation inhibitor 2	409	1	0	1	0	0	0	0	0	0	mmu-miR-133c	-0.3	-0.31	0.89	2009, 2011
Crlf3	ENSMUST00000103233.4	cytokine receptor-like factor 3	39	1	0	1	0	0	0	0	0	0	mmu-miR-133a-3p.2	-0.3	-0.3	0.21	2009, 2011
C1ql1	ENSMUST00000057849.5	complement component 1, q subcomponent-like 1	15	1	0	0	1	1	0	1	0	1	mmu-miR-133a-3p.2	-0.3	-0.56	0.84	2011
Irf2	ENSMUST00000034041.7	interferon regulatory factor 2	780	1	0	1	0	0	0	0	0	0	mmu-miR-133a-3p.2	-0.3	-0.3	0.22	2009, 2011
Tead1	ENSMUST00000059768.11	TEA domain family member 1	731	2	0	0	2	0	0	0	0	1	mmu-miR-133c	-0.3	-0.31	0.99	2011
Rbpj	ENSMUST00000087360.3	recombination signal binding protein for immunoglobulin kappa J region	894	1	0	1	0	0	0	0	0	0	mmu-miR-133c	-0.3	-0.3	0.84	2009, 2011
Aqp1	ENSMUST00000004774.3	aquaporin 1	12466	1	0	1	0	1	0	0	1	0	mmu-miR-133c	-0.3	-0.3	0.17	2009, 2011
Cplx2	ENSMUST00000026985.8	complexin 2	77	1	0	0	1	0	0	0	0	2	mmu-miR-133c	-0.29	-0.33	0.7	2009, 2011
9130401M01Rik	ENSMUST00000177504.3	RIKEN cDNA 9130401M01 gene	1775	1	0	0	1	0	0	0	0	0	mmu-miR-133a-3p.2	-0.29	-0.31	0.79
Fam19a5	ENSMUST00000068088.6	family with sequence similarity 19, member A5	60	1	0	0	1	0	0	0	0	1	mmu-miR-133c	-0.29	-0.29	0.88	2009, 2011
Grasp	ENSMUST00000000543.4	GRP1 (general receptor for phosphoinositides 1)-associated scaffold protein	440	1	1	0	0	0	0	0	0	0	mmu-miR-133a-3p.2	-0.29	-0.29	< 0.1	2009, 2011
Ypel2	ENSMUST00000018571.4	yippee-like 2 (Drosophila)	27	1	0	1	0	1	1	0	0	0	mmu-miR-133a-3p.2	-0.29	-0.53	0.81	2009, 2011
Taf8	ENSMUST00000067103.2	TAF8 RNA polymerase II, TATA box binding protein (TBP)-associated factorq	146	1	1	0	0	0	0	0	0	0	mmu-miR-133c	-0.29	-0.29	< 0.1	2009, 2011
Tfe3	ENSMUST00000077680.4	transcription factor E3	2705	1	0	1	0	0	0	0	0	0	mmu-miR-133c	-0.29	-0.29	0.53	2009, 2011
Nelfa	ENSMUST00000030993.6	negative elongation factor complex member A, Whsc2	487	1	1	0	0	1	0	0	1	0	mmu-miR-133a-3p.2	-0.29	-0.46	0.5	2009, 2011
Cecr6	ENSMUST00000178687.1	cat eye syndrome chromosome region, candidate 6	13	1	1	0	0	0	0	0	0	0	mmu-miR-133a-3p.2	-0.29	-0.29	0.84	2009, 2011
Ppfia1	ENSMUST00000168134.4	protein tyrosine phosphatase, receptor type, f polypeptide (PTPRF), interacting protein (liprin), alpha 1	980	1	0	1	0	0	0	0	0	0	mmu-miR-133c	-0.28	-0.28	0.38	2009, 2011
Slc8a2	ENSMUST00000168693.1	solute carrier family 8 (sodium/calcium exchanger), member 2	31	1	0	1	0	2	0	2	0	1	mmu-miR-133a-3p.2	-0.28	-0.37	0.85	2009, 2011
Rcl1	ENSMUST00000064393.5	RNA terminal phosphate cyclase-like 1	667	1	0	1	0	0	0	0	0	0	mmu-miR-133a-3p.2	-0.28	-0.28	0.55	2009, 2011
Ip6k1	ENSMUST00000035214.5	inositol hexaphosphate kinase 1	3550	1	1	0	0	0	0	0	0	0	mmu-miR-133a-3p.2	-0.28	-0.32	0.75	2009, 2011
Rtn4rl1	ENSMUST00000102514.3	reticulon 4 receptor-like 1	160	1	0	1	0	0	0	0	0	0	mmu-miR-133c	-0.28	-0.3	0.9	2009, 2011
Diap2	ENSMUST00000113320.2	diaphanous homolog 2 (Drosophila)	549	1	0	1	0	0	0	0	0	0	mmu-miR-133a-3p.2	-0.28	-0.3	0.53	2011
Bcl2l1	ENSMUST00000007803.6	BCL2-like 1	524	1	0	1	0	0	0	0	0	0	mmu-miR-133a-3p.2	-0.28	-0.28	0.55	2009, 2011
Med12l	ENSMUST00000040325.8	mediator complex subunit 12-like	64	1	1	0	0	0	0	0	0	0	mmu-miR-133c	-0.28	-0.29	0.91	2011
Slc25a36	ENSMUST00000085206.5	solute carrier family 25, member 36	885	2	0	0	2	0	0	0	0	0	mmu-miR-133a-3p.2	-0.28	-0.33	0.99	2009, 2011
Raph1	ENSMUST00000140485.2	Ras association (RalGDS/AF-6) and pleckstrin homology domains 1	289	1	1	0	0	0	0	0	0	0	mmu-miR-133a-3p.2	-0.28	-0.31	0.92	2011
Zbed6	ENSMUST00000027736.7	zinc finger, BED domain containing 6	134	1	1	0	0	0	0	0	0	0	mmu-miR-133a-3p.2	-0.27	-0.4	0.67
Chtf8	ENSMUST00000177068.2	CTF8, chromosome transmission fidelity factor 8	192	1	0	1	0	0	0	0	0	2	mmu-miR-133c	-0.27	-0.27	ORF	2009, 2011
Rbms1	ENSMUST00000028347.7	RNA binding motif, single stranded interacting protein 1	13703	2	0	0	2	0	0	0	0	0	mmu-miR-133a-3p.2	-0.27	-0.28	0.93	2011
Eef1a1	ENSMUST00000042235.9	eukaryotic translation elongation factor 1 alpha 1	68	1	0	0	1	0	0	0	0	1	mmu-miR-133a-3p.2	-0.27	-0.29	0.91	2009, 2011
Brd4	ENSMUST00000114475.3	bromodomain containing 4	572	1	1	0	0	0	0	0	0	0	mmu-miR-133a-3p.2	-0.27	-0.27	< 0.1
Arhgef9	ENSMUST00000113876.3	CDC42 guanine nucleotide exchange factor (GEF) 9	44	1	1	0	0	0	0	0	0	0	mmu-miR-133a-3p.2	-0.27	-1.14	0.92	2009, 2011
Mfsd7b	ENSMUST00000085635.4	major facilitator superfamily domain containing 7B	550	1	0	1	0	1	0	0	1	1	mmu-miR-133a-3p.2	-0.27	-0.27	0.69	2009, 2011
Lzts2	ENSMUST00000039016.7	leucine zipper, putative tumor suppressor 2	424	1	0	0	1	0	0	0	0	1	mmu-miR-133a-3p.2	-0.27	-0.27	0.78	2009, 2011
Greb1	ENSMUST00000162112.2	gene regulated by estrogen in breast cancer protein	18	1	1	0	0	0	0	0	0	2	mmu-miR-133c	-0.27	-0.27	0.3	2009, 2011
Ank2	ENSMUST00000182704.2	ankyrin 2, brain	446	1	0	0	1	1	0	1	0	0	mmu-miR-133c	-0.27	-0.27	0.91	2009, 2011
Tcf7	ENSMUST00000086844.4	transcription factor 7, T cell specific	1981	1	0	1	0	0	0	0	0	0	mmu-miR-133c	-0.27	-0.27	0.26	2009, 2011
Csnk1g3	ENSMUST00000069597.6	casein kinase 1, gamma 3	195	2	0	1	1	0	0	0	0	0	mmu-miR-133c	-0.27	-0.6	0.92	2009, 2011
Mbtps2	ENSMUST00000058098.9	membrane-bound transcription factor peptidase, site 2	1034	1	1	0	0	0	0	0	0	0	mmu-miR-133a-3p.2	-0.27	-0.27	< 0.1	2009, 2011
Epha7	ENSMUST00000029964.6	Eph receptor A7	41	1	1	0	0	0	0	0	0	0	mmu-miR-133c	-0.27	-0.35	0.91	2009, 2011
Aldh5a1	ENSMUST00000037615.6	aldhehyde dehydrogenase family 5, subfamily A1	1043	1	0	1	0	0	0	0	0	0	mmu-miR-133c	-0.27	-0.35	0.67	2009, 2011
Vkorc1	ENSMUST00000033074.6	vitamin K epoxide reductase complex, subunit 1	319	1	0	0	1	0	0	0	0	0	mmu-miR-133a-3p.2	-0.26	-0.28	0.76	2009, 2011
Gpr173	ENSMUST00000070316.6	G-protein coupled receptor 173	21	1	1	0	0	0	0	0	0	1	mmu-miR-133a-3p.2	-0.26	-0.26	0.4	2009, 2011
Ildr2	ENSMUST00000111416.1	immunoglobulin-like domain containing receptor 2	474	1	0	0	1	1	1	0	0	2	mmu-miR-133c	-0.26	-0.28	0.65	2011
Marf1	ENSMUST00000090300.4	meiosis arrest female 1	1011	1	1	0	0	0	0	0	0	0	mmu-miR-133a-3p.2	-0.26	-0.27	0.8	2011
Ttbk1	ENSMUST00000047034.8	tau tubulin kinase 1	25	1	0	1	0	0	0	0	0	0	mmu-miR-133c	-0.26	-0.26	0.37	2011
Fam43b	ENSMUST00000105032.3	family with sequence similarity 43, member B	7	1	0	1	0	0	0	0	0	0	mmu-miR-133c	-0.26	-0.26	0.25	2009, 2011
Ubxn7	ENSMUST00000115151.3	UBX domain protein 7	356	2	1	0	1	0	0	0	0	0	mmu-miR-133a-3p.2	-0.26	-0.59	> 0.99	2011
Slmo2	ENSMUST00000016401.9	slowmo homolog 2 (Drosophila)	2289	1	0	1	0	0	0	0	0	0	mmu-miR-133c	-0.26	-0.26	0.78	2009, 2011
Gabpb1	ENSMUST00000110425.3	GA repeat binding protein, beta 1	105	1	0	0	1	0	0	0	0	0	mmu-miR-133a-3p.2	-0.26	-0.27	0.65	2009, 2011
Rb1cc1	ENSMUST00000027040.7	RB1-inducible coiled-coil 1	512	1	1	0	0	0	0	0	0	0	mmu-miR-133a-3p.2	-0.26	-0.45	0.95	2009, 2011
Myh1	ENSMUST00000124516.2	myosin, heavy polypeptide 1, skeletal muscle, adult	15030	1	0	0	1	0	0	0	0	0	mmu-miR-133a-3p.2	-0.26	-0.26	0.74	2009, 2011
Ttpal	ENSMUST00000171696.2	tocopherol (alpha) transfer protein-like	220	1	0	0	1	1	0	0	1	1	mmu-miR-133a-3p.2	-0.26	-0.31	0.67	2009, 2011
Ak2	ENSMUST00000102604.5	adenylate kinase 2	7284	1	0	0	1	0	0	0	0	0	mmu-miR-133c	-0.26	-0.26	0.62	2009, 2011
Ash1l	ENSMUST00000186583.1	ash1 (absent, small, or homeotic)-like (Drosophila)	678	1	0	1	0	0	0	0	0	0	mmu-miR-133c	-0.26	-0.26	0.76	2009, 2011
Fbxw11	ENSMUST00000076383.7	F-box and WD-40 domain protein 11	3387	1	0	1	0	0	0	0	0	0	mmu-miR-133a-3p.2	-0.25	-0.26	0.4	2009, 2011
Shroom1	ENSMUST00000093114.4	shroom family member 1	239	1	0	1	0	1	0	0	1	0	mmu-miR-133a-3p.2	-0.25	-0.27	< 0.1
Foxn1	ENSMUST00000108294.1	forkhead box N1	5	1	1	0	0	0	0	0	0	0	mmu-miR-133a-3p.2	-0.25	-0.25	0.63
Cbln2	ENSMUST00000068423.4	cerebellin 2 precursor protein	17	1	0	0	1	0	0	0	0	1	mmu-miR-133c	-0.25	-0.3	0.55	2009, 2011
Cap1	ENSMUST00000106255.2	CAP, adenylate cyclase-associated protein 1 (yeast)	2283	1	0	0	1	1	0	0	1	0	mmu-miR-133c	-0.25	-0.25	0.73	2009, 2011
Maml3	ENSMUST00000121440.2	mastermind like 3 (Drosophila)	77	1	0	1	0	0	0	0	0	0	mmu-miR-133a-3p.2	-0.25	-0.25	0.9	2009, 2011
Cd47	ENSMUST00000084838.7	CD47 antigen (Rh-related antigen, integrin-associated signal transducer)	1826	1	0	0	1	1	1	0	0	0	mmu-miR-133c	-0.25	-0.29	0.54
Syap1	ENSMUST00000033723.3	synapse associated protein 1	1477	1	0	0	1	0	0	0	0	0	mmu-miR-133c	-0.25	-0.25	0.78	2009, 2011
Kcnd3	ENSMUST00000098761.4	potassium voltage-gated channel, Shal-related family, member 3	105	1	0	1	0	1	0	0	1	2	mmu-miR-133c	-0.25	-0.25	0.9	2009, 2011
Ctgf	ENSMUST00000176228.1	connective tissue growth factor	1003	1	0	0	1	0	0	0	0	0	mmu-miR-133a-3p.2	-0.25	-0.25	0.82	2009, 2011
Man1a2	ENSMUST00000008907.8	mannosidase, alpha, class 1A, member 2	1473	1	0	0	1	1	0	1	0	0	mmu-miR-133c	-0.25	-0.34	0.9	2009, 2011
Rpn1	ENSMUST00000032143.6	ribophorin I	7750	1	0	0	1	0	0	0	0	0	mmu-miR-133a-3p.2	-0.25	-0.25	0.55	2009, 2011
Map4	ENSMUST00000035055.9	microtubule-associated protein 4	9028	1	1	0	0	0	0	0	0	0	mmu-miR-133a-3p.2	-0.25	-0.25	0.52	2009, 2011
Cntnap1	ENSMUST00000103109.3	contactin associated protein-like 1	63	1	1	0	0	1	0	1	0	0	mmu-miR-133c	-0.25	-0.25	0.36	2009, 2011
S100pbp	ENSMUST00000106061.3	S100P binding protein	727	1	1	0	0	0	0	0	0	0	mmu-miR-133c	-0.25	-0.25	< 0.1
Braf	ENSMUST00000002487.9	Braf transforming gene	393	1	1	0	0	0	0	0	0	0	mmu-miR-133a-3p.2	-0.24	-0.28	0.83	2009, 2011
Kcnh7	ENSMUST00000075052.4	potassium voltage-gated channel, subfamily H (eag-related), member 7	5	1	1	0	0	1	0	0	1	0	mmu-miR-133a-3p.2	-0.24	-0.24	0.9
Tmem110	ENSMUST00000006701.5	transmembrane protein 110	856	1	0	0	1	0	0	0	0	0	mmu-miR-133c	-0.24	-0.24	0.89	2009, 2011
Fst	ENSMUST00000022287.5	follistatin	14	1	0	0	1	0	0	0	0	0	mmu-miR-133c	-0.24	-0.24	0.82	2009, 2011
Trhde	ENSMUST00000061632.7	TRH-degrading enzyme	58	1	0	1	0	0	0	0	0	0	mmu-miR-133a-3p.2	-0.24	-0.26	0.87	2009, 2011
Grm5	ENSMUST00000167164.2	glutamate receptor, metabotropic 5	0	1	1	0	0	0	0	0	0	0	mmu-miR-133c	-0.24	-0.24	0.77	2009, 2011
Supt16	ENSMUST00000046709.7	suppressor of Ty 16	649	1	0	1	0	0	0	0	0	0	mmu-miR-133a-3p.2	-0.24	-0.25	0.8	2009, 2011
Mcl1	ENSMUST00000037947.9	myeloid cell leukemia sequence 1	13830	1	0	1	0	0	0	0	0	0	mmu-miR-133a-3p.2	-0.24	-0.31	0.77	2009, 2011
Tfg	ENSMUST00000065515.8	Trk-fused gene	86	1	0	0	1	0	0	0	0	0	mmu-miR-133a-3p.2	-0.23	-0.26	0.71	2009, 2011
Rab30	ENSMUST00000032879.8	RAB30, member RAS oncogene family	202	2	0	0	2	1	0	0	1	3	mmu-miR-133c	-0.23	-0.37	0.99	2009, 2011
Sft2d3	ENSMUST00000054984.6	SFT2 domain containing 3	285	1	1	0	0	0	0	0	0	0	mmu-miR-133a-3p.2	-0.23	-0.51	0.38	2011
Eif3j1	ENSMUST00000028668.7	eukaryotic translation initiation factor 3, subunit J1	350	1	0	0	1	0	0	0	0	1	mmu-miR-133a-3p.2	-0.23	-0.23	0.65	2009, 2011
Nckap5l	ENSMUST00000023747.8	NCK-associated protein 5-like	15	1	0	1	0	0	0	0	0	0	mmu-miR-133a-3p.2	-0.23	-0.23	0.22	2009, 2011
Faf2	ENSMUST00000126071.2	Fas associated factor family member 2	734	1	0	0	1	0	0	0	0	1	mmu-miR-133a-3p.2	-0.23	-0.23	0.91	2009, 2011
Mid2	ENSMUST00000112990.2	midline 2	384	1	0	1	0	0	0	0	0	0	mmu-miR-133a-3p.2	-0.23	-0.24	0.33	2009, 2011
Stxbp6	ENSMUST00000120531.2	syntaxin binding protein 6 (amisyn)	165	1	0	0	1	0	0	0	0	0	mmu-miR-133a-3p.2	-0.23	-0.23	0.57	2009, 2011
Grm7	ENSMUST00000172951.1	glutamate receptor, metabotropic 7	5	1	0	0	1	0	0	0	0	1	mmu-miR-133c	-0.23	-0.23	0.78	2009, 2011
Pitpnm2	ENSMUST00000162812.2	phosphatidylinositol transfer protein, membrane-associated 2	115	1	0	1	0	0	0	0	0	0	mmu-miR-133a-3p.2	-0.23	-0.29	0.82	2009, 2011
Dync1li2	ENSMUST00000041769.6	dynein, cytoplasmic 1 light intermediate chain 2	2440	1	0	0	1	1	0	0	1	1	mmu-miR-133a-3p.2	-0.23	-0.28	0.91	2009, 2011
Txlna	ENSMUST00000046425.10	taxilin alpha	1256	1	0	1	0	0	0	0	0	0	mmu-miR-133c	-0.23	-0.31	0.84	2009, 2011
Zhx3	ENSMUST00000103111.3	zinc fingers and homeoboxes 3	562	1	1	0	0	1	0	1	0	0	mmu-miR-133a-3p.2	-0.22	-0.26	0.5	2009, 2011
E130012A19Rik	ENSMUST00000052281.5	RIKEN cDNA E130012A19 gene	24	1	0	0	1	1	0	0	1	0	mmu-miR-133a-3p.2	-0.22	-0.26	0.73	2009, 2011
Slc33a1	ENSMUST00000029402.9	solute carrier family 33 (acetyl-CoA transporter), member 1	576	1	0	0	1	0	0	0	0	0	mmu-miR-133a-3p.2	-0.22	-0.22	0.86	2009, 2011
Slc25a35	ENSMUST00000018884.5	solute carrier family 25, member 35	222	2	1	0	1	0	0	0	0	2	mmu-miR-133c	-0.22	-0.42	0.58	2009, 2011
Cacna1b	ENSMUST00000070864.8	calcium channel, voltage-dependent, N type, alpha 1B subunit	35	2	1	0	1	0	0	0	0	0	mmu-miR-133c	-0.22	-0.29	0.96
Rhof	ENSMUST00000186469.1	ras homolog gene family, member f	7	1	1	0	0	0	0	0	0	2	mmu-miR-133c	-0.22	-0.32	< 0.1
Sp1	ENSMUST00000001326.6	trans-acting transcription factor 1	1975	1	0	0	1	1	0	1	0	0	mmu-miR-133c	-0.22	-0.24	0.76	2009, 2011
Fscn1	ENSMUST00000031565.9	fascin homolog 1, actin bundling protein (Strongylocentrotus purpuratus)	10155	1	0	0	1	0	0	0	0	0	mmu-miR-133a-3p.2	-0.22	-0.22	0.87	2009, 2011
Cnnm2	ENSMUST00000099373.5	cyclin M2	538	1	0	0	1	0	0	0	0	0	mmu-miR-133c	-0.22	-0.22	0.91	2009, 2011
Idh1	ENSMUST00000097709.5	isocitrate dehydrogenase 1 (NADP+), soluble	16304	1	0	0	1	0	0	0	0	0	mmu-miR-133a-3p.2	-0.22	-0.22	0.7	2009, 2011
Itpripl2	ENSMUST00000178344.1	inositol 1,4,5-triphosphate receptor interacting protein-like 2	223	1	0	0	1	1	0	0	1	1	mmu-miR-133c	-0.22	-0.27	0.75	2009, 2011
Esyt1	ENSMUST00000026427.6	extended synaptotagmin-like protein 1	194	1	0	0	1	0	0	0	0	0	mmu-miR-133a-3p.2	-0.22	-0.22	0.85	2009, 2011
Adcyap1	ENSMUST00000064775.6	adenylate cyclase activating polypeptide 1	11	1	0	1	0	0	0	0	0	0	mmu-miR-133c	-0.22	-0.52	0.84	2009, 2011
Btbd10	ENSMUST00000047091.8	BTB (POZ) domain containing 10	201	1	0	0	1	0	0	0	0	1	mmu-miR-133c	-0.22	-0.29	0.55	2009, 2011
Unc5c	ENSMUST00000106236.3	unc-5 homolog C (C. elegans)	49	1	0	1	0	1	0	1	0	0	mmu-miR-133c	-0.22	-0.31	0.61	2009, 2011
Dlgap3	ENSMUST00000046659.8	discs, large (Drosophila) homolog-associated protein 3	37	1	0	1	0	0	0	0	0	0	mmu-miR-133a-3p.2	-0.22	-0.22	0.2	2009, 2011
Klhl5	ENSMUST00000101192.3	kelch-like 5	2328	1	0	0	1	1	0	1	0	0	mmu-miR-133a-3p.2	-0.22	-0.42	0.73	2009, 2011
Lpgat1	ENSMUST00000110855.2	lysophosphatidylglycerol acyltransferase 1	2359	1	1	0	0	1	0	1	0	1	mmu-miR-133a-3p.2	-0.21	-0.24	0.88	2009, 2011
Fbxo30	ENSMUST00000129456.2	F-box protein 30	1908	1	0	0	1	0	0	0	0	0	mmu-miR-133a-3p.2	-0.21	-0.22	0.85	2009, 2011
Hs3st5	ENSMUST00000168572.2	heparan sulfate (glucosamine) 3-O-sulfotransferase 5	73	1	0	0	1	0	0	0	0	0	mmu-miR-133a-3p.2	-0.21	-0.21	0.77	2009, 2011
Zfp46	ENSMUST00000069195.4	zinc finger protein 46	160	1	0	1	0	0	0	0	0	0	mmu-miR-133a-3p.2	-0.21	-0.21	0.46	2009, 2011
Wbp4	ENSMUST00000022601.5	WW domain binding protein 4	2384	1	0	1	0	0	0	0	0	0	mmu-miR-133a-3p.2	-0.21	-0.26	0.41	2009, 2011
Zhx1	ENSMUST00000175805.3	zinc fingers and homeoboxes 1	1775	1	0	0	1	0	0	0	0	0	mmu-miR-133a-3p.2	-0.21	-0.22	0.79	2009, 2011
Ubfd1	ENSMUST00000033158.4	ubiquitin family domain containing 1	2965	1	1	0	0	0	0	0	0	1	mmu-miR-133a-3p.2	-0.21	-0.27	0.74	2009, 2011
Cacul1	ENSMUST00000081790.8	CDK2 associated, cullin domain 1	1446	1	0	1	0	3	0	1	2	0	mmu-miR-133c	-0.21	-0.34	0.87	2009, 2011
Eya1	ENSMUST00000027066.7	eyes absent 1 homolog (Drosophila)	503	1	0	0	1	0	0	0	0	0	mmu-miR-133a-3p.2	-0.21	-0.21	0.79	2009, 2011
Xpo1	ENSMUST00000102869.2	exportin 1, CRM1 homolog (yeast)	11834	1	0	0	1	0	0	0	0	0	mmu-miR-133a-3p.2	-0.21	-0.21	0.91	2009, 2011
Cstf2	ENSMUST00000033609.3	cleavage stimulation factor, 3' pre-RNA subunit 2	1363	1	0	1	0	0	0	0	0	2	mmu-miR-133c	-0.21	-0.29	0.53	2009, 2011
Tenm1	ENSMUST00000115059.2	teneurin transmembrane protein 1	5	1	1	0	0	0	0	0	0	0	mmu-miR-133a-3p.2	-0.21	-0.21	0.51
Ckap4	ENSMUST00000053871.3	cytoskeleton-associated protein 4	538	1	0	0	1	0	0	0	0	0	mmu-miR-133a-3p.2	-0.21	-0.21	0.8	2009, 2011
Cspg4	ENSMUST00000035661.5	chondroitin sulfate proteoglycan 4	54	1	1	0	0	0	0	0	0	0	mmu-miR-133a-3p.2	-0.21	-0.25	< 0.1	2009, 2011
Vamp3	ENSMUST00000030797.3	vesicle-associated membrane protein 3	73	1	0	0	1	0	0	0	0	0	mmu-miR-133a-3p.2	-0.21	-0.22	0.85	2009, 2011
Hivep2	ENSMUST00000191138.1	human immunodeficiency virus type I enhancer binding protein 2	296	1	0	0	1	0	0	0	0	0	mmu-miR-133c	-0.21	-0.21	0.83	2009, 2011
Tgfb2	ENSMUST00000045288.8	transforming growth factor, beta 2	436	1	0	0	1	0	0	0	0	1	mmu-miR-133a-3p.2	-0.21	-0.23	0.91	2009, 2011
Hlf	ENSMUST00000004051.7	hepatic leukemia factor	348	1	0	0	1	0	0	0	0	0	mmu-miR-133a-3p.2	-0.2	-0.24	0.88	2009, 2011
Entpd5	ENSMUST00000021662.6	ectonucleoside triphosphate diphosphohydrolase 5	2418	1	1	0	0	0	0	0	0	0	mmu-miR-133a-3p.2	-0.2	-0.2	< 0.1	2009, 2011
Zbtb16	ENSMUST00000093852.3	zinc finger and BTB domain containing 16	1034	1	0	1	0	0	0	0	0	0	mmu-miR-133a-3p.2	-0.2	-0.2	0.88
Bbs1	ENSMUST00000053506.6	Bardet-Biedl syndrome 1 (human)	132	1	1	0	0	0	0	0	0	0	mmu-miR-133a-3p.2	-0.2	-0.2	0.16	2009, 2011
St8sia3	ENSMUST00000025477.8	ST8 alpha-N-acetyl-neuraminide alpha-2,8-sialyltransferase 3	17	1	1	0	0	0	0	0	0	1	mmu-miR-133c	-0.2	-0.41	0.42	2009, 2011
Slc7a2	ENSMUST00000057784.9	solute carrier family 7 (cationic amino acid transporter, y+ system), member 2	3113	1	0	1	0	0	0	0	0	0	mmu-miR-133a-3p.2	-0.2	-0.24	0.65	2009, 2011
Arx	ENSMUST00000113947.3	aristaless related homeobox	7	1	0	0	1	0	0	0	0	0	mmu-miR-133a-3p.2	-0.2	-0.2	0.58	2009, 2011
Stard9	ENSMUST00000180041.2	START domain containing 9	275	1	1	0	0	0	0	0	0	1	mmu-miR-133a-3p.2	-0.2	-0.2	< 0.1
Sertad4	ENSMUST00000155579.2	SERTA domain containing 4	59	1	0	1	0	0	0	0	0	0	mmu-miR-133a-3p.2	-0.2	-0.33	0.7	2009, 2011
Ap2m1	ENSMUST00000007216.8	adaptor-related protein complex 2, mu 1 subunit	2635	1	0	0	1	0	0	0	0	0	mmu-miR-133a-3p.2	-0.2	-0.2	0.88	2009, 2011
Slitrk5	ENSMUST00000042767.7	SLIT and NTRK-like family, member 5	9	1	0	0	1	2	0	0	2	0	mmu-miR-133c	-0.2	-0.22	0.89	2009, 2011
Igf2bp2	ENSMUST00000100052.5	insulin-like growth factor 2 mRNA binding protein 2	40	1	0	0	1	0	0	0	0	0	mmu-miR-133c	-0.2	-0.2	0.73	2009, 2011
Ankrd52	ENSMUST00000014642.4	ankyrin repeat domain 52	1083	2	0	1	1	1	0	1	0	0	mmu-miR-133a-3p.2	-0.2	-0.2	0.78	2009, 2011
Ttyh3	ENSMUST00000042661.3	tweety homolog 3 (Drosophila)	425	1	1	0	0	0	0	0	0	0	mmu-miR-133a-3p.2	-0.2	-0.2	0.69	2009, 2011
Avl9	ENSMUST00000031805.8	AVL9 homolog (S. cerevisiase)	569	1	0	1	0	0	0	0	0	1	mmu-miR-133c	-0.2	-0.2	0.24	2011
Six5	ENSMUST00000049454.5	sine oculis-related homeobox 5	303	1	0	0	1	0	0	0	0	2	mmu-miR-133c	-0.19	-0.23	0.85	2009, 2011
Sirt1	ENSMUST00000120239.2	sirtuin 1	909	1	0	0	1	0	0	0	0	0	mmu-miR-133c	-0.19	-0.2	0.77	2009, 2011
Hic2	ENSMUST00000090190.6	hypermethylated in cancer 2	70	2	0	1	1	0	0	0	0	1	mmu-miR-133a-3p.2	-0.19	-0.21	0.76	2009, 2011
Zdhhc20	ENSMUST00000089473.3	zinc finger, DHHC domain containing 20	566	1	1	0	0	0	0	0	0	0	mmu-miR-133c	-0.19	-0.26	< 0.1	2009, 2011
Eya4	ENSMUST00000092665.5	eyes absent 4 homolog (Drosophila)	348	1	0	0	1	0	0	0	0	0	mmu-miR-133c	-0.19	-0.2	0.89	2009, 2011
Foxp4	ENSMUST00000113265.2	forkhead box P4	282	2	0	1	1	0	0	0	0	0	mmu-miR-133a-3p.2	-0.19	-0.41	0.94	2009, 2011
Fam49a	ENSMUST00000069066.7	family with sequence similarity 49, member A	260	1	1	0	0	1	0	0	1	1	mmu-miR-133a-3p.2	-0.19	-0.43	0.9	2009, 2011
Ppp6r3	ENSMUST00000113997.3	protein phosphatase 6, regulatory subunit 3	5638	1	0	0	1	0	0	0	0	0	mmu-miR-133a-3p.2	-0.19	-0.19	0.91	2009, 2011
Wipf2	ENSMUST00000037480.8	WAS/WASL interacting protein family, member 2	310	1	1	0	0	0	0	0	0	0	mmu-miR-133a-3p.2	-0.19	-0.29	0.31	2009, 2011
Abcc1	ENSMUST00000100167.4	ATP-binding cassette, sub-family C (CFTR/MRP), member 1	380	1	0	0	1	1	0	0	1	0	mmu-miR-133a-3p.2	-0.19	-0.19	0.83	2009, 2011
Zfp710	ENSMUST00000166250.2	zinc finger protein 710	107	1	0	0	1	1	0	1	0	0	mmu-miR-133c	-0.19	-0.19	0.63	2009, 2011
Ltbp1	ENSMUST00000001927.6	latent transforming growth factor beta binding protein 1	171	1	0	0	1	0	0	0	0	0	mmu-miR-133a-3p.2	-0.19	-0.19	0.91	2009, 2011
Adcy5	ENSMUST00000114913.1	adenylate cyclase 5	377	1	0	0	1	0	0	0	0	0	mmu-miR-133a-3p.2	-0.19	-0.19	0.85	2009, 2011
Sgsm1	ENSMUST00000048112.7	small G protein signaling modulator 1	165	1	0	0	1	0	0	0	0	0	mmu-miR-133c	-0.19	-0.19	0.83	2009, 2011
Pwwp2b	ENSMUST00000172136.2	PWWP domain containing 2B	105	1	0	0	1	0	0	0	0	1	mmu-miR-133c	-0.19	-0.22	0.52	2009, 2011
Dcun1d4	ENSMUST00000063882.6	DCN1, defective in cullin neddylation 1, domain containing 4 (S. cerevisiae)	353	1	0	0	1	0	0	0	0	2	mmu-miR-133a-3p.2	-0.19	-0.2	0.85	2009, 2011
Usp32	ENSMUST00000108075.3	ubiquitin specific peptidase 32	1122	1	0	1	0	0	0	0	0	0	mmu-miR-133c	-0.19	-0.19	0.66	2009, 2011
Capn5	ENSMUST00000040971.8	calpain 5	26	2	0	1	1	0	0	0	0	1	mmu-miR-133a-3p.2	-0.18	-0.25	0.66	2009, 2011
C030046E11Rik	ENSMUST00000043610.7	RIKEN cDNA C030046E11 gene	417	1	1	0	0	0	0	0	0	0	mmu-miR-133a-3p.2	-0.18	-0.33	0.95	2009, 2011
Lin7c	ENSMUST00000028583.7	lin-7 homolog C (C. elegans)	1842	1	0	0	1	0	0	0	0	0	mmu-miR-133a-3p.2	-0.18	-0.2	0.83	2009, 2011
Mrfap1	ENSMUST00000068795.3	Morf4 family associated protein 1	113	1	0	0	1	0	0	0	0	0	mmu-miR-133a-3p.2	-0.18	-0.19	0.65	2009, 2011
Jup	ENSMUST00000001592.9	junction plakoglobin	208	1	0	0	1	0	0	0	0	0	mmu-miR-133a-3p.2	-0.18	-0.24	0.9	2009, 2011
Gas2	ENSMUST00000107591.3	growth arrest specific 2	2002	1	0	0	1	0	0	0	0	1	mmu-miR-133a-3p.2	-0.18	-0.23	0.63	2009, 2011
E2f7	ENSMUST00000073781.6	E2F transcription factor 7	271	1	0	0	1	0	0	0	0	0	mmu-miR-133a-3p.2	-0.18	-0.18	0.78	2009, 2011
Fli1	ENSMUST00000016231.8	Friend leukemia integration 1	141	1	0	0	1	0	0	0	0	2	mmu-miR-133c	-0.18	-0.2	0.8	2009, 2011
Zfp217	ENSMUST00000063710.7	zinc finger protein 217	431	1	0	0	1	0	0	0	0	0	mmu-miR-133a-3p.2	-0.18	-0.18	0.6	2009, 2011
Yipf4	ENSMUST00000024873.6	Yip1 domain family, member 4	2617	1	0	0	1	0	0	0	0	0	mmu-miR-133a-3p.2	-0.18	-0.23	0.75	2009, 2011
Ralgapb	ENSMUST00000109486.3	Ral GTPase activating protein, beta subunit (non-catalytic)	957	1	0	1	0	0	0	0	0	0	mmu-miR-133a-3p.2	-0.17	-0.21	0.68	2009, 2011
Mllt3	ENSMUST00000078090.6	myeloid/lymphoid or mixed-lineage leukemia (trithorax homolog, Drosophila); translocated to, 3	653	1	1	0	0	0	0	0	0	1	mmu-miR-133c	-0.17	-0.22	0.75	2009, 2011
Cmtm6	ENSMUST00000035007.8	CKLF-like MARVEL transmembrane domain containing 6	1857	1	0	0	1	0	0	0	0	0	mmu-miR-133a-3p.2	-0.17	-0.17	0.82	2009, 2011
Slc30a5	ENSMUST00000067246.4	solute carrier family 30 (zinc transporter), member 5	1287	1	0	0	1	0	0	0	0	0	mmu-miR-133a-3p.2	-0.17	-0.17	0.67	2009, 2011
Cmtm4	ENSMUST00000179802.1	CKLF-like MARVEL transmembrane domain containing 4	936	1	0	1	0	0	0	0	0	0	mmu-miR-133a-3p.2	-0.17	-0.39	0.81
Gria2	ENSMUST00000107745.2	glutamate receptor, ionotropic, AMPA2 (alpha 2)	5	1	0	0	1	1	0	0	1	1	mmu-miR-133a-3p.2	-0.17	-0.17	0.74	2009, 2011
Hoxa9	ENSMUST00000114425.2	homeobox A9	245	1	0	0	1	0	0	0	0	0	mmu-miR-133a-3p.2	-0.17	-0.21	0.82
Rab5c	ENSMUST00000107364.2	RAB5C, member RAS oncogene family	3267	1	0	0	1	0	0	0	0	0	mmu-miR-133c	-0.17	-0.18	0.7	2009, 2011
Dusp7	ENSMUST00000172306.2	dual specificity phosphatase 7	393	1	0	0	1	0	0	0	0	0	mmu-miR-133a-3p.2	-0.17	-0.23	0.7	2009, 2011
Nfat5	ENSMUST00000169453.2	nuclear factor of activated T cells 5	1024	1	0	1	0	0	0	0	0	1	mmu-miR-133a-3p.2	-0.17	-0.17	0.7	2009, 2011
Tob2	ENSMUST00000050467.7	transducer of ERBB2, 2	2279	1	0	0	1	0	0	0	0	0	mmu-miR-133a-3p.2	-0.17	-0.17	0.53	2009, 2011
Adcy6	ENSMUST00000096224.4	adenylate cyclase 6	43	1	0	1	0	0	0	0	0	0	mmu-miR-133a-3p.2	-0.17	-0.17	0.52	2009, 2011
Hmgxb3	ENSMUST00000091884.4	HMG box domain containing 3	109	1	0	0	1	0	0	0	0	0	mmu-miR-133c	-0.17	-0.17	0.87	2009, 2011
Spry4	ENSMUST00000025295.6	sprouty homolog 4 (Drosophila)	199	1	0	0	1	0	0	0	0	0	mmu-miR-133a-3p.2	-0.17	-0.17	0.66	2009, 2011
Ube2z	ENSMUST00000100528.4	ubiquitin-conjugating enzyme E2Z (putative)	4100	1	0	0	1	0	0	0	0	0	mmu-miR-133a-3p.2	-0.17	-0.17	0.89	2009, 2011
Mrc2	ENSMUST00000100335.4	mannose receptor, C type 2	1938	1	1	0	0	0	0	0	0	1	mmu-miR-133c	-0.17	-0.17	0.61	2009, 2011
Zbtb10	ENSMUST00000155203.1	zinc finger and BTB domain containing 10	220	1	0	0	1	0	0	0	0	1	mmu-miR-133a-3p.2	-0.17	-0.22	0.77	2011
Zfp385a	ENSMUST00000168828.1	zinc finger protein 385A	139	1	0	1	0	0	0	0	0	0	mmu-miR-133c	-0.17	-0.17	0.53	2009, 2011
Mafg	ENSMUST00000058162.8	v-maf musculoaponeurotic fibrosarcoma oncogene family, protein G (avian)	999	1	0	1	0	0	0	0	0	0	mmu-miR-133a-3p.2	-0.17	-0.17	0.52
Tspan18	ENSMUST00000111265.3	tetraspanin 18	44	1	0	0	1	1	0	1	0	0	mmu-miR-133a-3p.2	-0.17	-0.4	0.61	2009, 2011
Mtpn	ENSMUST00000031866.5	myotrophin	7888	1	0	0	1	0	0	0	0	0	mmu-miR-133a-3p.2	-0.17	-0.17	0.59	2009, 2011
Cdk5r1	ENSMUST00000053413.11	cyclin-dependent kinase 5, regulatory subunit 1 (p35)	71	1	0	0	1	0	0	0	0	0	mmu-miR-133a-3p.2	-0.17	-0.17	0.83	2009, 2011
Maea	ENSMUST00000114449.3	macrophage erythroblast attacher	10	1	0	0	1	0	0	0	0	0	mmu-miR-133a-3p.2	-0.16	-0.16	0.87	2009, 2011
Adamts5	ENSMUST00000023611.5	a disintegrin-like and metallopeptidase (reprolysin type) with thrombospondin type 1 motif, 5 (aggrecanase-2)	857	2	0	0	2	0	0	0	0	1	mmu-miR-133c	-0.16	-0.17	0.98	2009, 2011
Wipi2	ENSMUST00000036872.10	WD repeat domain, phosphoinositide interacting 2	1747	1	1	0	0	1	0	1	0	0	mmu-miR-133a-3p.2	-0.16	-0.4	0.48
Kirrel	ENSMUST00000159976.2	kin of IRRE like (Drosophila)	961	1	0	0	1	0	0	0	0	1	mmu-miR-133c	-0.16	-0.17	0.65	2011
Ptma	ENSMUST00000186255.1	prothymosin alpha	524	1	0	0	1	0	0	0	0	0	mmu-miR-133a-3p.2	-0.16	-0.16	0.57	2009, 2011
Ptchd4	ENSMUST00000048691.4	patched domain containing 4	25	1	0	0	1	2	0	0	2	2	mmu-miR-133a-3p.2	-0.16	-0.22	0.76	2011
Klhdc10	ENSMUST00000068259.6	kelch domain containing 10	2497	1	1	0	0	0	0	0	0	0	mmu-miR-133a-3p.2	-0.16	-0.22	0.7	2009, 2011
Zbtb38	ENSMUST00000152594.2	zinc finger and BTB domain containing 38	1147	1	0	0	1	0	0	0	0	1	mmu-miR-133a-3p.2	-0.16	-0.16	0.87
Cxxc4	ENSMUST00000181904.1	CXXC finger 4	23	1	0	1	0	0	0	0	0	0	mmu-miR-133a-3p.2	-0.16	-0.21	0.27	2009, 2011
Slc38a3	ENSMUST00000167868.2	solute carrier family 38, member 3	2700	1	0	1	0	0	0	0	0	1	mmu-miR-133a-3p.2	-0.16	-0.29	0.53	2009, 2011
Rfx3	ENSMUST00000165566.2	regulatory factor X, 3 (influences HLA class II expression)	75	1	1	0	0	0	0	0	0	2	mmu-miR-133a-3p.2	-0.16	-0.17	0.24	2011
Rhod	ENSMUST00000117462.1	ras homolog gene family, member D	1484	1	1	0	0	2	0	0	2	0	mmu-miR-133a-3p.2	-0.16	-0.67	0.66	2009, 2011
Otud7b	ENSMUST00000090785.3	OTU domain containing 7B	1151	1	0	0	1	0	0	0	0	0	mmu-miR-133a-3p.2	-0.16	-0.16	0.81	2009, 2011
Ddx3x	ENSMUST00000000804.6	DEAD/H (Asp-Glu-Ala-Asp/His) box polypeptide 3, X-linked	6252	1	0	0	1	0	0	0	0	0	mmu-miR-133a-3p.2	-0.16	-0.16	0.8	2009, 2011
Pcdh17	ENSMUST00000071370.5	protocadherin 17	470	1	0	0	1	0	0	0	0	0	mmu-miR-133a-3p.2	-0.15	-0.15	0.61	2009, 2011
Arhgap17	ENSMUST00000098060.3	Rho GTPase activating protein 17	997	1	0	0	1	1	0	0	1	0	mmu-miR-133c	-0.15	-0.28	0.78	2009, 2011
Slc4a1	ENSMUST00000006749.9	solute carrier family 4 (anion exchanger), member 1	26	1	0	1	0	0	0	0	0	0	mmu-miR-133a-3p.2	-0.15	-0.15	0.21	2009, 2011
Rarg	ENSMUST00000043172.9	retinoic acid receptor, gamma	130	1	0	0	1	1	0	0	1	0	mmu-miR-133a-3p.2	-0.15	-0.17	0.82	2009, 2011
Dstyk	ENSMUST00000045110.8	dual serine/threonine and tyrosine protein kinase	355	1	0	0	1	0	0	0	0	1	mmu-miR-133a-3p.2	-0.15	-0.16	0.83	2009, 2011
Srpk1	ENSMUST00000130643.2	serine/arginine-rich protein specific kinase 1	3320	1	0	1	0	0	0	0	0	0	mmu-miR-133a-3p.2	-0.15	-0.2	0.89
Kif21a	ENSMUST00000088614.6	kinesin family member 21A	1539	1	0	0	1	0	0	0	0	0	mmu-miR-133c	-0.15	-0.15	0.69	2009, 2011
Fam73a	ENSMUST00000073089.7	family with sequence similarity 73, member A	581	1	0	0	1	0	0	0	0	0	mmu-miR-133a-3p.2	-0.15	-0.15	0.62	2009, 2011
Foxk2	ENSMUST00000106113.1	forkhead box K2	526	1	0	0	1	0	0	0	0	1	mmu-miR-133c	-0.15	-0.21	0.9	2009, 2011
Nus1	ENSMUST00000023830.9	nuclear undecaprenyl pyrophosphate synthase 1 homolog (S. cerevisiae)	1875	1	0	0	1	0	0	0	0	0	mmu-miR-133c	-0.15	-0.21	0.81	2011
Mier3	ENSMUST00000109272.3	mesoderm induction early response 1, family member 3	680	1	0	0	1	0	0	0	0	0	mmu-miR-133a-3p.2	-0.14	-0.15	0.68	2009, 2011
Cdkl3	ENSMUST00000109077.3	cyclin-dependent kinase-like 3	34	1	0	0	1	1	0	0	1	0	mmu-miR-133a-3p.2	-0.14	-0.2	< 0.1
Fam13a	ENSMUST00000089860.6	family with sequence similarity 13, member A	1425	1	0	0	1	0	0	0	0	0	mmu-miR-133a-3p.2	-0.14	-0.18	0.74	2009, 2011
Id4	ENSMUST00000021810.1	inhibitor of DNA binding 4	317	1	0	0	1	0	0	0	0	0	mmu-miR-133c	-0.14	-0.24	0.7
Tnrc6b	ENSMUST00000067689.7	trinucleotide repeat containing 6b	464	1	0	0	1	1	0	0	1	1	mmu-miR-133a-3p.2	-0.14	-0.16	0.79	2009, 2011
Nfib	ENSMUST00000107245.3	nuclear factor I/B	2888	1	0	0	1	0	0	0	0	1	mmu-miR-133a-3p.2	-0.14	-0.14	0.8	2009, 2011
Smarca2	ENSMUST00000025862.8	SWI/SNF related, matrix associated, actin dependent regulator of chromatin, subfamily a, member 2	2891	1	0	0	1	0	0	0	0	0	mmu-miR-133a-3p.2	-0.14	-0.14	0.73	2009, 2011
Tbl1xr1	ENSMUST00000063988.8	transducin (beta)-like 1X-linked receptor 1	1196	1	0	1	0	0	0	0	0	0	mmu-miR-133c	-0.14	-0.16	0.36	2009, 2011
C77080	ENSMUST00000106051.2	expressed sequence C77080	439	1	0	0	1	0	0	0	0	0	mmu-miR-133a-3p.2	-0.14	-0.15	0.73	2009, 2011
Nfia	ENSMUST00000092532.7	nuclear factor I/A	153	1	0	0	1	0	0	0	0	1	mmu-miR-133a-3p.2	-0.14	-0.15	0.76	2009, 2011
Fam192a	ENSMUST00000034226.6	family with sequence similarity 192, member A	237	1	1	0	0	1	0	0	1	2	mmu-miR-133c	-0.14	-0.38	< 0.1	2009, 2011
Nmt1	ENSMUST00000021314.7	N-myristoyltransferase 1	704	1	0	0	1	1	1	0	0	0	mmu-miR-133c	-0.14	-0.34	0.68
Pip4k2b	ENSMUST00000018691.8	phosphatidylinositol-5-phosphate 4-kinase, type II, beta	761	1	1	0	0	0	0	0	0	0	mmu-miR-133a-3p.2	-0.13	-0.16	0.29	2009, 2011
Aif1l	ENSMUST00000001920.7	allograft inflammatory factor 1-like	572	1	0	0	1	0	0	0	0	0	mmu-miR-133a-3p.2	-0.13	-0.22	0.76	2009, 2011
Alk	ENSMUST00000086639.4	anaplastic lymphoma kinase	0	1	0	0	1	0	0	0	0	0	mmu-miR-133c	-0.13	-0.13	0.61	2009, 2011
Zc3h14	ENSMUST00000110105.3	zinc finger CCCH type containing 14	1510	1	1	0	0	0	0	0	0	0	mmu-miR-133a-3p.2	-0.13	-0.67	0.74	2009, 2011
Casc4	ENSMUST00000078752.4	cancer susceptibility candidate 4	241	1	0	1	0	0	0	0	0	0	mmu-miR-133a-3p.2	-0.13	-0.33	0.21	2009, 2011
Unc13a	ENSMUST00000030170.9	unc-13 homolog A (C. elegans)	10	1	1	0	0	0	0	0	0	0	mmu-miR-133c	-0.13	-0.15	0.81	2011
Gdf11	ENSMUST00000026408.6	growth differentiation factor 11	123	1	0	0	1	0	0	0	0	4	mmu-miR-133c	-0.13	-0.15	0.83
Cnnm4	ENSMUST00000153128.1	cyclin M4	86	1	0	1	0	0	0	0	0	0	mmu-miR-133a-3p.2	-0.13	-0.13	0.21	2009, 2011
Atrn	ENSMUST00000028781.8	attractin	640	1	1	0	0	0	0	0	0	0	mmu-miR-133a-3p.2	-0.13	-0.14	< 0.1	2009, 2011
Dcp1b	ENSMUST00000112777.3	DCP1 decapping enzyme homolog B (S. cerevisiae)	23	1	0	0	1	2	0	1	1	0	mmu-miR-133a-3p.2	-0.13	-0.28	0.7	2009, 2011
Pcdh1	ENSMUST00000160721.2	protocadherin 1	1295	1	0	1	0	1	0	1	0	0	mmu-miR-133c	-0.13	-0.13	< 0.1
Actr1a	ENSMUST00000040270.4	ARP1 actin-related protein 1A, centractin alpha	165	1	0	0	1	1	0	0	1	0	mmu-miR-133c	-0.13	-0.21	0.7	2009, 2011
Aak1	ENSMUST00000089519.7	AP2 associated kinase 1	1079	1	0	0	1	0	0	0	0	3	mmu-miR-133c	-0.13	-0.13	0.87	2009, 2011
Ythdf3	ENSMUST00000108345.3	YTH domain family 3	4194	1	1	0	0	0	0	0	0	0	mmu-miR-133c	-0.12	-0.18	0.15	2009, 2011
Dlg2	ENSMUST00000107196.3	discs, large homolog 2 (Drosophila)	11	1	0	1	0	0	0	0	0	0	mmu-miR-133a-3p.2	-0.12	-0.21	0.39	2009, 2011
Gabbr2	ENSMUST00000107749.2	gamma-aminobutyric acid (GABA) B receptor, 2	21	1	0	0	1	0	0	0	0	0	mmu-miR-133a-3p.2	-0.12	-0.12	0.6
Dnajc3	ENSMUST00000022734.7	DnaJ (Hsp40) homolog, subfamily C, member 3	2562	1	0	0	1	1	0	0	1	0	mmu-miR-133a-3p.2	-0.12	-0.2	0.65	2009, 2011
Zfp395	ENSMUST00000066994.6	zinc finger protein 395	1065	1	0	0	1	0	0	0	0	1	mmu-miR-133c	-0.12	-0.12	0.88	2009, 2011
Phtf2	ENSMUST00000118174.2	putative homeodomain transcription factor 2	1787	1	0	0	1	0	0	0	0	0	mmu-miR-133a-3p.2	-0.12	-0.13	0.78	2009, 2011
Trim55	ENSMUST00000029139.7	tripartite motif-containing 55	1632	1	0	0	1	1*	0	0	0	1	mmu-miR-133a-3p.2	-0.12	-0.14	0.67
Chd3	ENSMUST00000108661.2	chromodomain helicase DNA binding protein 3	48	1	0	1	0	0	0	0	0	0	mmu-miR-133c	-0.12	-0.15	0.54	2009, 2011
Pitpnm3	ENSMUST00000075258.7	PITPNM family member 3	10	1	0	0	1	0	0	0	0	0	mmu-miR-133a-3p.2	-0.12	-0.12	0.78	2009, 2011
Ddx3y	ENSMUST00000091190.6	DEAD (Asp-Glu-Ala-Asp) box polypeptide 3, Y-linked	375	1	0	0	1	0	0	0	0	0	mmu-miR-133a-3p.2	-0.12	-0.14	0.61	2011
Ephb4	ENSMUST00000111054.1	Eph receptor B4	245	1	0	0	1	0	0	0	0	0	mmu-miR-133a-3p.2	-0.12	-0.14	0.88	2009, 2011
Iqsec1	ENSMUST00000101151.4	IQ motif and Sec7 domain 1	1850	1	0	0	1	0	0	0	0	1	mmu-miR-133a-3p.2	-0.12	-0.12	0.78	2009, 2011
Bhlhe41	ENSMUST00000032386.5	basic helix-loop-helix family, member e41	348	1	0	0	1	0	0	0	0	1	mmu-miR-133a-3p.2	-0.12	-0.13	0.73
Sgcd	ENSMUST00000077221.5	sarcoglycan, delta (dystrophin-associated glycoprotein)	342	1	0	0	1	1	0	0	1	3	mmu-miR-133c	-0.12	-0.19	0.55
Tgoln1	ENSMUST00000070524.4	trans-golgi network protein	3978	1	0	0	1	0	0	0	0	0	mmu-miR-133a-3p.2	-0.12	-0.12	0.63	2009, 2011
Esrrg	ENSMUST00000027906.7	estrogen-related receptor gamma	676	1	0	0	1	0	0	0	0	0	mmu-miR-133a-3p.2	-0.12	-0.12	0.76	2009, 2011
Kmt2c	ENSMUST00000045291.8	lysine (K)-specific methyltransferase 2C	655	1	0	0	1	0	0	0	0	0	mmu-miR-133a-3p.2	-0.12	-0.12	0.8	2009, 2011
Vps4b	ENSMUST00000094646.5	vacuolar protein sorting 4b (yeast)	227	1	0	0	1	0	0	0	0	2	mmu-miR-133a-3p.2	-0.12	-0.2	0.87	2009, 2011
Nr5a2	ENSMUST00000027649.8	nuclear receptor subfamily 5, group A, member 2	334	1	0	0	1	0	0	0	0	1	mmu-miR-133c	-0.12	-0.12	0.55	2009, 2011
Spty2d1	ENSMUST00000061639.7	SPT2, Suppressor of Ty, domain containing 1 (S. cerevisiae)	96	1	0	0	1	0	0	0	0	0	mmu-miR-133a-3p.2	-0.11	-0.19	0.85	2009, 2011
Foxp1	ENSMUST00000113326.3	forkhead box P1	1050	1	0	0	1	1	0	0	1	2	mmu-miR-133c	-0.11	-0.17	0.64	2011
Kcnj12	ENSMUST00000089184.5	potassium inwardly-rectifying channel, subfamily J, member 12	445	1	0	0	1	0	0	0	0	0	mmu-miR-133c	-0.11	-0.18	0.87
Pura	ENSMUST00000051301.3	purine rich element binding protein A	652	1	1	0	0	0	0	0	0	1	mmu-miR-133a-3p.2	-0.11	-0.26	0.32
Grin2b	ENSMUST00000053880.7	glutamate receptor, ionotropic, NMDA2B (epsilon 2)	5	1	1	0	0	5	1	1	3	2	mmu-miR-133a-3p.2	-0.11	-0.11	< 0.1
Chd2	ENSMUST00000169922.3	chromodomain helicase DNA binding protein 2	427	1	0	0	1	0	0	0	0	0	mmu-miR-133c	-0.11	-0.11	0.75	2009, 2011
Map3k3	ENSMUST00000002044.9	mitogen-activated protein kinase kinase kinase 3	437	1	0	1	0	1	0	0	1	0	mmu-miR-133c	-0.11	-0.29	0.7
Ptpn3	ENSMUST00000075637.5	protein tyrosine phosphatase, non-receptor type 3	1538	1	0	1	0	0	0	0	0	0	mmu-miR-133a-3p.2	-0.11	-0.33	0.52	2011
Camk1d	ENSMUST00000044009.8	calcium/calmodulin-dependent protein kinase ID	507	1	0	0	1	2	0	0	2	1	mmu-miR-133a-3p.2	-0.11	-0.11	0.71	2009, 2011
Mlxip	ENSMUST00000068237.6	MLX interacting protein	256	1	0	0	1	0	0	0	0	0	mmu-miR-133a-3p.2	-0.11	-0.11	0.79	2009, 2011
Tmem87b	ENSMUST00000110325.2	transmembrane protein 87B	610	1	0	0	1	0	0	0	0	0	mmu-miR-133a-3p.2	-0.11	-0.11	0.72	2009, 2011
Mtmr4	ENSMUST00000103179.4	myotubularin related protein 4	504	1	1	0	0	0	0	0	0	0	mmu-miR-133a-3p.2	-0.1	-0.34	0.42	2009, 2011
Arhgap39	ENSMUST00000036176.9	Rho GTPase activating protein 39	42	1	0	0	1	0	0	0	0	0	mmu-miR-133c	-0.1	-0.11	0.74	2009, 2011
Fbn2	ENSMUST00000025497.6	fibrillin 2	12	1	0	0	1	0	0	0	0	0	mmu-miR-133c	-0.1	-0.1	0.67	2009, 2011
Foxn3	ENSMUST00000046859.5	forkhead box N3	698	1	0	0	1	0	0	0	0	0	mmu-miR-133c	-0.1	-0.14	0.64
Dbnl	ENSMUST00000102928.4	drebrin-like	1534	1	0	0	1	0	0	0	0	1	mmu-miR-133b-3p	-0.1	-0.16	0.59	2009, 2011
Txndc5	ENSMUST00000035988.9	thioredoxin domain containing 5	306	1	0	0	1	0	0	0	0	0	mmu-miR-133a-3p.2	-0.1	-0.14	0.55	2009, 2011
Barhl1	ENSMUST00000050776.3	BarH-like 1 (Drosophila)	10	1	0	0	1	0	0	0	0	0	mmu-miR-133a-3p.2	-0.1	-0.18	0.7	2009, 2011
Nyap2	ENSMUST00000123285.1	neuronal tyrosine-phophorylated phosphoinositide 3-kinase adaptor 2	5	1	0	0	1	0	0	0	0	0	mmu-miR-133a-3p.2	-0.1	-0.1	0.84
Myh9	ENSMUST00000016771.7	myosin, heavy polypeptide 9, non-muscle	1027	1	1	0	0	0	0	0	0	0	mmu-miR-133a-3p.2	-0.1	-0.26	0.9	2009, 2011
Ptprk	ENSMUST00000166468.1	protein tyrosine phosphatase, receptor type, K	824	1	1	0	0	0	0	0	0	0	mmu-miR-133a-3p.2	-0.1	-0.51	0.94	2009, 2011
Hyou1	ENSMUST00000066601.7	hypoxia up-regulated 1	57	1	0	0	1	0	0	0	0	0	mmu-miR-133c	-0.1	-0.1	0.68	2009, 2011
Phf8	ENSMUST00000046950.7	PHD finger protein 8	566	1	0	0	1	0	0	0	0	0	mmu-miR-133c	-0.09	-0.09	0.53	2009, 2011
Esyt2	ENSMUST00000100986.2	extended synaptotagmin-like protein 2	2527	1	0	0	1	1	0	1	0	0	mmu-miR-133c	-0.09	-0.18	0.71	2009, 2011
Ddx19b	ENSMUST00000040241.9	DEAD (Asp-Glu-Ala-Asp) box polypeptide 19b	375	1	1	0	0	0	0	0	0	0	mmu-miR-133a-3p.2	-0.09	-0.36	0.53	2009, 2011
Bnc2	ENSMUST00000176612.2	basonuclin 2	291	1	0	0	1	0	0	0	0	0	mmu-miR-133a-3p.2	-0.09	-0.09	ORF
Gja8	ENSMUST00000062944.5	gap junction protein, alpha 8	5	1	1	0	0	2	0	1	1	1	mmu-miR-133c	-0.09	-0.65	< 0.1
Nacc2	ENSMUST00000114159.3	nucleus accumbens associated 2, BEN and BTB (POZ) domain containing	117	1	1	0	0	0	0	0	0	0	mmu-miR-133a-3p.2	-0.09	-0.16	< 0.1	2009, 2011
Unc80	ENSMUST00000061620.10	unc-80 homolog (C. elegans)	5	1	0	0	1	0	0	0	0	0	mmu-miR-133a-3p.2	-0.09	-0.09	0.78	2011
Lin7a	ENSMUST00000020057.9	lin-7 homolog A (C. elegans)	203	1	0	0	1	0	0	0	0	1	mmu-miR-133a-3p.2	-0.09	-0.14	0.77	2009, 2011
Rtn3	ENSMUST00000065304.6	reticulon 3	3047	1	1	0	0	0	0	0	0	0	mmu-miR-133c	-0.09	-0.21	0.42	2009, 2011
Arhgap24	ENSMUST00000073302.6	Rho GTPase activating protein 24	192	1	0	0	1	0	0	0	0	0	mmu-miR-133c	-0.09	-0.27	0.9	2009, 2011
Qk	ENSMUST00000097414.4	quaking	1368	1	0	0	1	0	0	0	0	0	mmu-miR-133a-3p.2	-0.08	-0.09	0.77	2009, 2011
Gpr179	ENSMUST00000093942.4	G protein-coupled receptor 179	5	1	0	0	1	0	0	0	0	0	mmu-miR-133c	-0.08	-0.08	0.68	2009, 2011
Slc25a37	ENSMUST00000037064.4	solute carrier family 25, member 37	114	1	1	0	0	0	0	0	0	1	mmu-miR-133c	-0.08	-0.28	0.33	2009, 2011
Nhsl2	ENSMUST00000101339.5	NHS-like 2	124	1	0	1	0	0	0	0	0	1	mmu-miR-133a-3p.2	-0.08	-0.08	0.2	2011
Tdh	ENSMUST00000022522.9	L-threonine dehydrogenase	32	1	0	0	1	0	0	0	0	0	mmu-miR-133c	-0.08	-0.22	0.63	2009, 2011
Znrf3	ENSMUST00000172492.2	zinc and ring finger 3	113	1	0	0	1	0	0	0	0	0	mmu-miR-133a-3p.2	-0.08	-0.21	0.89	2009, 2011
Nwd2	ENSMUST00000159584.1	NACHT and WD repeat domain containing 2	8	1	0	0	1	0	0	0	0	0	mmu-miR-133a-3p.2	-0.08	-0.08	0.85	2011
Sorbs3	ENSMUST00000022682.5	sorbin and SH3 domain containing 3	52	1	0	0	1	0	0	0	0	0	mmu-miR-133a-3p.2	-0.08	-0.11	0.8	2009, 2011
Lin28b	ENSMUST00000079390.6	lin-28 homolog B (C. elegans)	191	1	0	0	1	0	0	0	0	0	mmu-miR-133a-3p.2	-0.08	-0.09	0.75	2009, 2011
Fam199x	ENSMUST00000047852.7	family with sequence similarity 199, X-linked	16	1	0	0	1	0	0	0	0	0	mmu-miR-133a-3p.2	-0.08	-0.08	0.77	2009, 2011
Insr	ENSMUST00000091291.4	insulin receptor	583	1	0	0	1	0	0	0	0	2	mmu-miR-133c	-0.08	-0.08	0.73	2009, 2011
Fbxl19	ENSMUST00000186116.1	F-box and leucine-rich repeat protein 19	669	1	1	0	0	0	0	0	0	1	mmu-miR-133a-3p.2	-0.07	-0.17	0.68
Pde7a	ENSMUST00000099195.4	phosphodiesterase 7A	1238	1	0	0	1	0	0	0	0	0	mmu-miR-133a-3p.2	-0.07	-0.1	0.83	2009, 2011
Prdm1	ENSMUST00000039174.5	PR domain containing 1, with ZNF domain	54	1	0	0	1	0	0	0	0	0	mmu-miR-133a-3p.2	-0.07	-0.16	0.83	2009, 2011
Zfp362	ENSMUST00000106072.3	zinc finger protein 362	221	1	1	0	0	0	0	0	0	0	mmu-miR-133a-3p.2	-0.07	-0.11	0.25	2009, 2011
Wnt4	ENSMUST00000045747.4	wingless-related MMTV integration site 4	269	1	0	0	1	1	1	0	0	2	mmu-miR-133a-3p.2	-0.07	-0.54	0.72
Mecp2	ENSMUST00000100750.4	methyl CpG binding protein 2	845	1	0	0	1	0	0	0	0	1	mmu-miR-133a-3p.2	-0.07	-0.1	0.63	2009, 2011
Baz2a	ENSMUST00000170054.3	bromodomain adjacent to zinc finger domain, 2A	99	1	0	1	0	0	0	0	0	0	mmu-miR-133a-3p.2	-0.07	-0.75	0.72	2009, 2011
Pclo	ENSMUST00000182407.2	piccolo (presynaptic cytomatrix protein)	45	1	0	0	1	0	0	0	0	1	mmu-miR-133a-3p.2	-0.06	-0.07	0.7	2011
Peak1	ENSMUST00000188142.1	pseudopodium-enriched atypical kinase 1	241	1	1	0	0	1	0	0	1	0	mmu-miR-133a-3p.2	-0.06	-0.1	0.64	2009, 2011
1110002L01Rik	ENSMUST00000180149.1	RIKEN cDNA 1110002L01 gene	43	1	0	1	0	0	0	0	0	0	mmu-miR-133a-3p.2	-0.06	-0.28	0.39
Hspa4l	ENSMUST00000077083.7	heat shock protein 4 like	2273	1	1	0	0	2	0	1	1	0	mmu-miR-133c	-0.06	-0.23	0.65
Ppp2r5e	ENSMUST00000021447.7	protein phosphatase 2, regulatory subunit B', epsilon	566	1	0	0	1	0	0	0	0	0	mmu-miR-133a-3p.2	-0.06	-0.15	0.74	2009, 2011
Sf3b1	ENSMUST00000027127.8	splicing factor 3b, subunit 1	8349	1	1	0	0	0	0	0	0	1	mmu-miR-133a-3p.2	-0.06	-0.43	0.73	2009, 2011
Srgap3	ENSMUST00000088373.5	SLIT-ROBO Rho GTPase activating protein 3	81	1	0	0	1	1	0	0	1	0	mmu-miR-133c	-0.06	-0.17	0.69	2009, 2011
Tbc1d2b	ENSMUST00000041767.8	TBC1 domain family, member 2B	229	1	1	0	0	1	0	0	1	0	mmu-miR-133c	-0.05	-0.33	< 0.1	2009, 2011
Calm1	ENSMUST00000110082.4	calmodulin 1	29214	1	0	1	0	0	0	0	0	0	mmu-miR-133a-3p.2	-0.05	-0.23	0.43	2009, 2011
Sptlc2	ENSMUST00000021424.4	serine palmitoyltransferase, long chain base subunit 2	1243	1	0	0	1	1	0	0	1	1	mmu-miR-133a-3p.2	-0.05	-0.19	0.83	2009, 2011
Ube2k	ENSMUST00000142407.2	ubiquitin-conjugating enzyme E2K	1794	1	0	1	0	0	0	0	0	0	mmu-miR-133a-3p.2	-0.04	-0.35	0.16	2009, 2011
Tnik	ENSMUST00000159236.3	TRAF2 and NCK interacting kinase	209	1	0	0	1	1	0	1	0	0	mmu-miR-133a-3p.2	-0.04	-0.08	0.58	2011
Kpna6	ENSMUST00000102590.5	karyopherin (importin) alpha 6	427	2	1	1	0	0	0	0	0	0	mmu-miR-133c	-0.04	-0.36	0.35	2009, 2011
Raver1	ENSMUST00000115487.1	ribonucleoprotein, PTB-binding 1	112	1	1	0	0	0	0	0	0	1	mmu-miR-133c	-0.04	-0.35	0.78	2009, 2011
Zbtb7b	ENSMUST00000107433.2	zinc finger and BTB domain containing 7B	252	1	1	0	0	0	0	0	0	0	mmu-miR-133a-3p.2	-0.03	-0.34	0.91	2009, 2011
Golga3	ENSMUST00000112512.2	golgi autoantigen, golgin subfamily a, 3	1298	1	0	0	1	0	0	0	0	0	mmu-miR-133a-3p.2	-0.03	-0.15	0.62
Tmem33	ENSMUST00000037918.6	transmembrane protein 33	3570	2	0	0	2	0	0	0	0	0	mmu-miR-133c	-0.03	-0.23	0.78	2009, 2011
Hhip	ENSMUST00000079038.2	Hedgehog-interacting protein	27	1	0	0	1	0	0	0	0	1	mmu-miR-133a-3p.2	-0.03	-0.11	0.85	2009, 2011
Kdm7a	ENSMUST00000002305.8	lysine (K)-specific demethylase 7A	770	1	1	0	0	0	0	0	0	0	mmu-miR-133a-3p.2	-0.03	-0.03	< 0.1	2009, 2011
Gch1	ENSMUST00000089959.6	GTP cyclohydrolase 1	1122	1	1	0	0	0	0	0	0	0	mmu-miR-133c	-0.03	-0.55	0.75	2009, 2011
Pdik1l	ENSMUST00000105877.3	PDLIM1 interacting kinase 1 like	117	1	0	0	1	0	0	0	0	0	mmu-miR-133a-3p.2	-0.03	-0.17	0.66	2009, 2011
Tnfrsf10b	ENSMUST00000022663.5	tumor necrosis factor receptor superfamily, member 10b	34	1	0	0	1	0	0	0	0	1	mmu-miR-133a-3p.2	-0.02	-0.24	0.81
Atrx	ENSMUST00000113573.2	alpha thalassemia/mental retardation syndrome X-linked homolog (human)	528	1	0	0	1	0	0	0	0	0	mmu-miR-133a-3p.2	-0.02	-0.14	0.82
Zeb2	ENSMUST00000068415.5	zinc finger E-box binding homeobox 2	1218	1	0	1	0	0	0	0	0	0	mmu-miR-133a-3p.2	-0.02	-0.14	0.17	2009, 2011
Mapk10	ENSMUST00000112848.2	mitogen-activated protein kinase 10	33	1	0	1	0	0	0	0	0	1	mmu-miR-133c	-0.02	-0.14	0.48	2009, 2011
Pla2r1	ENSMUST00000112525.3	phospholipase A2 receptor 1	165	1	1	0	0	1	0	0	1	1	mmu-miR-133a-3p.2	-0.02	-0.39	0.66
Taf1d	ENSMUST00000164079.2	TATA box binding protein (Tbp)-associated factor, RNA polymerase I, D	296	1	0	0	1	0	0	0	0	0	mmu-miR-133c	-0.02	-0.14	0.73
Twist2	ENSMUST00000007949.3	twist basic helix-loop-helix transcription factor 2	746	1	0	1	0	0	0	0	0	0	mmu-miR-133a-3p.2	-0.02	-0.4	0.66	2009, 2011
Tmem214	ENSMUST00000046349.8	transmembrane protein 214	1168	1	1	0	0	0	0	0	0	0	mmu-miR-133a-3p.2	-0.02	-0.26	< 0.1
Ptprt	ENSMUST00000109445.3	protein tyrosine phosphatase, receptor type, T	8	1	0	0	1	0	0	0	0	3	mmu-miR-133a-3p.2	-0.01	-0.01	0.61
Otc	ENSMUST00000049910.7	ornithine transcarbamylase	5031	1	1	0	0	2	0	0	2	2	mmu-miR-133c	-0.01	-0.56	< 0.1	2009, 2011
Ftl1	ENSMUST00000094434.5	ferritin light chain 1	497	1	0	1	0	0	0	0	0	0	mmu-miR-133a-3p.2	-0.01	-0.49	0.53	2009, 2011
Tuba4a	ENSMUST00000186213.1	tubulin, alpha 4A	17910	1	1	0	0	0	0	0	0	0	mmu-miR-133a-3p.2	-0.01	-0.5	0.21	2009, 2011
Fbxl22	ENSMUST00000056890.8	F-box and leucine-rich repeat protein 22	626	1	0	0	1	1	0	0	1	0	mmu-miR-133c	-0.01	-0.26	0.9	2009, 2011
Myf6	ENSMUST00000044210.3	myogenic factor 6	1499	1	1	0	0	0	0	0	0	0	mmu-miR-133c	-0.01	-0.41	0.15
Hoxb4	ENSMUST00000049241.8	homeobox B4	163	1	1	0	0	0	0	0	0	0	mmu-miR-133a-3p.2	-0.01	-0.36	0.71
Orc4	ENSMUST00000028098.5	origin recognition complex, subunit 4	1446	1	0	1	0	0	0	0	0	0	mmu-miR-133a-3p.2	-0.01	-0.25	0.18
Lsm8	ENSMUST00000056398.8	LSM8 homolog, U6 small nuclear RNA associated (S. cerevisiae)	2235	1	1	0	0	0	0	0	0	0	mmu-miR-133a-3p.2	0	-0.46	< 0.1
Ubr5	ENSMUST00000110336.2	ubiquitin protein ligase E3 component n-recognin 5	901	1	0	1	0	0	0	0	0	1	mmu-miR-133a-3p.2	0	-0.09	0.19
Cacna1c	ENSMUST00000186889.1	calcium channel, voltage-dependent, L type, alpha 1C subunit	264	1	1	0	0	0	0	0	0	1	mmu-miR-133a-3p.2	0	-0.03	< 0.1
Cnp	ENSMUST00000103120.4	2',3'-cyclic nucleotide 3' phosphodiesterase	104	1	1	0	0	0	0	0	0	0	mmu-miR-133a-3p.2	0	-0.39	0.1
Senp6	ENSMUST00000037484.9	SUMO/sentrin specific peptidase 6	852	1	1	0	0	1*	0	0	0	1	mmu-miR-133a-3p.2	0	-0.19	0.13
Rnf168	ENSMUST00000171474.1	ring finger protein 168	584	1	0	0	1	0	0	0	0	0	mmu-miR-133a-3p.2	0	-0.34	0.6	2009, 2011
Pcdhb14	ENSMUST00000052387.3	protocadherin beta 14	55	1	1	0	0	0	0	0	0	0	mmu-miR-133a-3p.2	0	-0.22	< 0.1
Pddc1	ENSMUST00000106008.1	Parkinson disease 7 domain containing 1	248	1	1	0	0	0	0	0	0	0	mmu-miR-133c	0	-0.17	< 0.1
Dynll2	ENSMUST00000020775.3	dynein light chain LC8-type 2	12752	1	1	0	0	0	0	0	0	1	mmu-miR-133a-3p.2	0	-0.95	< 0.1
Plscr3	ENSMUST00000108633.3	phospholipid scramblase 3	2358	1	1	0	0	0	0	0	0	0	mmu-miR-133a-3p.2	0	-0.28	< 0.1	2009, 2011
Itgb5	ENSMUST00000115028.4	integrin beta 5	2018	1	1	0	0	0	0	0	0	2	mmu-miR-133c	0	-1.37	< 0.1
Colgalt1	ENSMUST00000047903.8	collagen beta(1-O)galactosyltransferase 1	2157	1	0	0	1	0	0	0	0	0	mmu-miR-133a-3p.2	0	-0.21	0.86
Bora	ENSMUST00000022656.6	bora, aurora kinase A activator	246	1	1	0	0	0	0	0	0	0	mmu-miR-133a-3p.2	0	-0.36	< 0.1	2009, 2011
Foxl2	ENSMUST00000051312.3	forkhead box L2	5	1	1	0	0	0	0	0	0	0	mmu-miR-133a-3p.2	0	-0.41	0.56	2011
Rab2a	ENSMUST00000060232.7	RAB2A, member RAS oncogene family	3854	1	1	0	0	0	0	0	0	0	mmu-miR-133a-3p.2	0	-0.39	< 0.1
Psmg4	ENSMUST00000124996.2	proteasome (prosome, macropain) assembly chaperone 4	1827	1	0	0	1	0	0	0	0	0	mmu-miR-133a-3p.2	0	-0.26	0.86
Yeats2	ENSMUST00000090052.5	YEATS domain containing 2	1010	1	1	0	0	0	0	0	0	0	mmu-miR-133a-3p.2	0	-0.05	< 0.1
Alpk3	ENSMUST00000107348.1	alpha-kinase 3	3184	1	0	1	0	1	0	0	1	1	mmu-miR-133a-3p.2	0	-0.15	0.39
Slc25a3	ENSMUST00000076694.7	solute carrier family 25 (mitochondrial carrier, phosphate carrier), member 3	76217	1	1	0	0	2	1	0	1	1	mmu-miR-133a-3p.2	0	-0.69	0.36
Myo18a	ENSMUST00000108375.3	myosin XVIIIA	2564	1	1	0	0	0	0	0	0	0	mmu-miR-133a-3p.2	0	-0.03	< 0.1
