# Supplementary material for: Non-cell-autonomous manner of AAV administration to attenuate cardiomyocyte hypertrophy by targeting paracrine signaling on ECM to reduce viral dosage
Source: Signal Transduct Target Ther. 2022 Jan 3;7:2. doi: 10.1038/s41392-021-00715-z (PMC8724271; doi:10.1038/s41392-021-00715-z)
Supplement: Supplementary file 3 — Data S2 [file 41392_2021_715_MOESM3_ESM.xlsx]

## Sheet: Sheet1
get Detail	Target Rank	Target Score	miRNA Name	Gene Symbol	Gene Description
Details	1	99	mmu-miR-133a-3p	Ptbp1	polypyrimidine tract binding protein 1
Details	2	99	mmu-miR-133a-3p	Maml1	mastermind like transcriptional coactivator 1
Details	3	99	mmu-miR-133a-3p	Tagln2	transgelin 2
Details	4	98	mmu-miR-133a-3p	Gabpb2	GA repeat binding protein, beta 2
Details	5	98	mmu-miR-133a-3p	Slc6a1	solute carrier family 6 (neurotransmitter transporter, GABA), member 1
Details	6	98	mmu-miR-133a-3p	Gpm6a	glycoprotein m6a
Details	7	98	mmu-miR-133a-3p	Uba2	ubiquitin-like modifier activating enzyme 2
Details	8	98	mmu-miR-133a-3p	Lhfp	lipoma HMGIC fusion partner
Details	9	98	mmu-miR-133a-3p	Csnk1g3	casein kinase 1, gamma 3
Details	10	97	mmu-miR-133a-3p	Celf4	CUGBP, Elav-like family member 4
Details	11	97	mmu-miR-133a-3p	Ankrd44	ankyrin repeat domain 44
Details	12	97	mmu-miR-133a-3p	Rffl	ring finger and FYVE like domain containing protein
Details	13	97	mmu-miR-133a-3p	Sec61b	Sec61 beta subunit
Details	14	97	mmu-miR-133a-3p	Otc	ornithine transcarbamylase
Details	15	97	mmu-miR-133a-3p	Enc1	ectodermal-neural cortex 1
Details	16	97	mmu-miR-133a-3p	Acat3	acetyl-Coenzyme A acetyltransferase 3
Details	17	97	mmu-miR-133a-3p	Simc1	SUMO-interacting motifs containing 1
Details	18	97	mmu-miR-133a-3p	Fam117b	family with sequence similarity 117, member B
Details	19	96	mmu-miR-133a-3p	Sh3gl2	SH3-domain GRB2-like 2
Details	20	96	mmu-miR-133a-3p	Lasp1	LIM and SH3 protein 1
Details	21	96	mmu-miR-133a-3p	Rbmx	RNA binding motif protein, X chromosome
Details	22	96	mmu-miR-133a-3p	Cdyl2	chromodomain protein, Y chromosome-like 2
Details	23	95	mmu-miR-133a-3p	Fbn1	fibrillin 1
Details	24	95	mmu-miR-133a-3p	Vps54	VPS54 GARP complex subunit
Details	25	95	mmu-miR-133a-3p	Hsd17b11	hydroxysteroid (17-beta) dehydrogenase 11
Details	26	95	mmu-miR-133a-3p	Smarcd1	SWI/SNF related, matrix associated, actin dependent regulator of chromatin, subfamily d, member 1
Details	27	95	mmu-miR-133a-3p	Arrb1	arrestin, beta 1
Details	28	95	mmu-miR-133a-3p	Edem1	ER degradation enhancer, mannosidase alpha-like 1
Details	29	95	mmu-miR-133a-3p	Clta	clathrin, light polypeptide (Lca)
Details	30	95	mmu-miR-133a-3p	Ckap4	cytoskeleton-associated protein 4
Details	31	95	mmu-miR-133a-3p	Zfp131	zinc finger protein 131
Details	32	94	mmu-miR-133a-3p	Zc3h11a	zinc finger CCCH type containing 11A
Details	33	94	mmu-miR-133a-3p	Sobp	sine oculis binding protein
Details	34	94	mmu-miR-133a-3p	Adcyap1	adenylate cyclase activating polypeptide 1
Details	35	94	mmu-miR-133a-3p	Virma	vir like m6A methyltransferase associated
Details	36	94	mmu-miR-133a-3p	Sertad4	SERTA domain containing 4
Details	37	94	mmu-miR-133a-3p	Ptprz1	protein tyrosine phosphatase, receptor type Z, polypeptide 1
Details	38	94	mmu-miR-133a-3p	Ppp2cb	protein phosphatase 2 (formerly 2A), catalytic subunit, beta isoform
Details	39	94	mmu-miR-133a-3p	Yes1	YES proto-oncogene 1, Src family tyrosine kinase
Details	40	94	mmu-miR-133a-3p	Plpp2	phospholipid phosphatase 2
Details	41	93	mmu-miR-133a-3p	Nup160	nucleoporin 160
Details	42	93	mmu-miR-133a-3p	Dync1li2	dynein, cytoplasmic 1 light intermediate chain 2
Details	43	93	mmu-miR-133a-3p	Vat1	vesicle amine transport 1
Details	44	93	mmu-miR-133a-3p	Gabarapl1	gamma-aminobutyric acid (GABA) A receptor-associated protein-like 1
Details	45	93	mmu-miR-133a-3p	Eif4a1	eukaryotic translation initiation factor 4A1
Details	46	92	mmu-miR-133a-3p	Tax1bp1	Tax1 (human T cell leukemia virus type I) binding protein 1
Details	47	92	mmu-miR-133a-3p	Ric1	RAB6A GEF complex partner 1
Details	48	92	mmu-miR-133a-3p	Cacna1b	calcium channel, voltage-dependent, N type, alpha 1B subunit
Details	49	92	mmu-miR-133a-3p	Fads1	fatty acid desaturase 1
Details	50	92	mmu-miR-133a-3p	Sec61a1	Sec61 alpha 1 subunit (S. cerevisiae)
Details	51	92	mmu-miR-133a-3p	Cmpk1	cytidine monophosphate (UMP-CMP) kinase 1
Details	52	92	mmu-miR-133a-3p	Timm17a	translocase of inner mitochondrial membrane 17a
Details	53	92	mmu-miR-133a-3p	Foxp4	forkhead box P4
Details	54	92	mmu-miR-133a-3p	Sgk1	serum/glucocorticoid regulated kinase 1
Details	55	92	mmu-miR-133a-3p	Map4	microtubule-associated protein 4
Details	56	91	mmu-miR-133a-3p	Shisa5	shisa family member 5
Details	57	91	mmu-miR-133a-3p	Arpc5	actin related protein 2/3 complex, subunit 5
Details	58	91	mmu-miR-133a-3p	Praf2	PRA1 domain family 2
Details	59	91	mmu-miR-133a-3p	Dpysl4	dihydropyrimidinase-like 4
Details	60	91	mmu-miR-133a-3p	Btbd3	BTB (POZ) domain containing 3
Details	61	91	mmu-miR-133a-3p	Garnl3	GTPase activating RANGAP domain-like 3
Details	62	91	mmu-miR-133a-3p	Ldlrap1	low density lipoprotein receptor adaptor protein 1
Details	63	91	mmu-miR-133a-3p	Elavl1	ELAV (embryonic lethal, abnormal vision)-like 1 (Hu antigen R)
Details	64	91	mmu-miR-133a-3p	Tfap2d	transcription factor AP-2, delta
Details	65	91	mmu-miR-133a-3p	Actn4	actinin alpha 4
Details	66	91	mmu-miR-133a-3p	P2rx4	purinergic receptor P2X, ligand-gated ion channel 4
Details	67	91	mmu-miR-133a-3p	Emp2	epithelial membrane protein 2
Details	68	91	mmu-miR-133a-3p	Sgpp1	sphingosine-1-phosphate phosphatase 1
Details	69	91	mmu-miR-133a-3p	Elfn1	leucine rich repeat and fibronectin type III, extracellular 1
Details	70	90	mmu-miR-133a-3p	Tspan15	tetraspanin 15
Details	71	90	mmu-miR-133a-3p	Actr1a	ARP1 actin-related protein 1A, centractin alpha
Details	72	90	mmu-miR-133a-3p	Aftph	aftiphilin
Details	73	90	mmu-miR-133a-3p	Aldh1a3	aldehyde dehydrogenase family 1, subfamily A3
Details	74	90	mmu-miR-133a-3p	Ankrd28	ankyrin repeat domain 28
Details	75	90	mmu-miR-133a-3p	Zc3h14	zinc finger CCCH type containing 14
Details	76	90	mmu-miR-133a-3p	Tent4b	terminal nucleotidyltransferase 4B
Details	77	90	mmu-miR-133a-3p	Pfn2	profilin 2
Details	78	90	mmu-miR-133a-3p	Slc50a1	solute carrier family 50 (sugar transporter), member 1
Details	79	90	mmu-miR-133a-3p	Kctd20	potassium channel tetramerisation domain containing 20
Details	80	90	mmu-miR-133a-3p	Grm5	glutamate receptor, metabotropic 5
Details	81	90	mmu-miR-133a-3p	Tmem167	transmembrane protein 167
Details	82	90	mmu-miR-133a-3p	Ube2q2	ubiquitin-conjugating enzyme E2Q family member 2
Details	83	90	mmu-miR-133a-3p	Rb1cc1	RB1-inducible coiled-coil 1
Details	84	90	mmu-miR-133a-3p	Glra2	glycine receptor, alpha 2 subunit
Details	85	90	mmu-miR-133a-3p	Prrt2	proline-rich transmembrane protein 2
Details	86	90	mmu-miR-133a-3p	Pex5l	peroxisomal biogenesis factor 5-like
Details	87	89	mmu-miR-133a-3p	Fam160b1	family with sequence similarity 160, member B1
Details	88	89	mmu-miR-133a-3p	Fam19a5	family with sequence similarity 19, member A5
Details	89	89	mmu-miR-133a-3p	Ppp2r2d	protein phosphatase 2, regulatory subunit B, delta
Details	90	89	mmu-miR-133a-3p	Wasf2	WAS protein family, member 2
Details	91	89	mmu-miR-133a-3p	Arhgap12	Rho GTPase activating protein 12
Details	92	89	mmu-miR-133a-3p	Acat2	acetyl-Coenzyme A acetyltransferase 2
Details	93	89	mmu-miR-133a-3p	Faim	Fas apoptotic inhibitory molecule
Details	94	89	mmu-miR-133a-3p	Mmp15	matrix metallopeptidase 15
Details	95	89	mmu-miR-133a-3p	Ube2q1	ubiquitin-conjugating enzyme E2Q family member 1
Details	96	89	mmu-miR-133a-3p	Dmxl2	Dmx-like 2
Details	97	89	mmu-miR-133a-3p	Raph1	Ras association (RalGDS/AF-6) and pleckstrin homology domains 1
Details	98	89	mmu-miR-133a-3p	Slc30a7	solute carrier family 30 (zinc transporter), member 7
Details	99	89	mmu-miR-133a-3p	Rarb	retinoic acid receptor, beta
Details	100	89	mmu-miR-133a-3p	Snx30	sorting nexin family member 30
Details	101	89	mmu-miR-133a-3p	Myrf	myelin regulatory factor
Details	102	89	mmu-miR-133a-3p	Jazf1	JAZF zinc finger 1
Details	103	89	mmu-miR-133a-3p	Snrk	SNF related kinase
Details	104	89	mmu-miR-133a-3p	Mtmr4	myotubularin related protein 4
Details	105	89	mmu-miR-133a-3p	Sgms2	sphingomyelin synthase 2
Details	106	88	mmu-miR-133a-3p	Scyl3	SCY1-like 3 (S. cerevisiae)
Details	107	88	mmu-miR-133a-3p	Ppp2ca	protein phosphatase 2 (formerly 2A), catalytic subunit, alpha isoform
Details	108	88	mmu-miR-133a-3p	Epha7	Eph receptor A7
Details	109	88	mmu-miR-133a-3p	Sumo1	small ubiquitin-like modifier 1
Details	110	88	mmu-miR-133a-3p	Fgf1	fibroblast growth factor 1
Details	111	88	mmu-miR-133a-3p	Sephs2	selenophosphate synthetase 2
Details	112	88	mmu-miR-133a-3p	Zfp280c	zinc finger protein 280C
Details	113	88	mmu-miR-133a-3p	Foxl2	forkhead box L2
Details	114	88	mmu-miR-133a-3p	Fam49a	family with sequence similarity 49, member A
Details	115	88	mmu-miR-133a-3p	Lhx5	LIM homeobox protein 5
Details	116	88	mmu-miR-133a-3p	Rbpj	recombination signal binding protein for immunoglobulin kappa J region
Details	117	88	mmu-miR-133a-3p	Fbxl2	F-box and leucine-rich repeat protein 2
Details	118	88	mmu-miR-133a-3p	Hs2st1	heparan sulfate 2-O-sulfotransferase 1
Details	119	88	mmu-miR-133a-3p	Pik3c2a	phosphatidylinositol-4-phosphate 3-kinase catalytic subunit type 2 alpha
Details	120	88	mmu-miR-133a-3p	Hpcal4	hippocalcin-like 4
Details	121	88	mmu-miR-133a-3p	Usp32	ubiquitin specific peptidase 32
Details	122	88	mmu-miR-133a-3p	Pan3	PAN3 poly(A) specific ribonuclease subunit
Details	123	87	mmu-miR-133a-3p	Sacm1l	SAC1 suppressor of actin mutations 1-like (yeast)
Details	124	87	mmu-miR-133a-3p	Xpo1	exportin 1
Details	125	87	mmu-miR-133a-3p	Pitpnm2	phosphatidylinositol transfer protein, membrane-associated 2
Details	126	87	mmu-miR-133a-3p	Cul4b	cullin 4B
Details	127	87	mmu-miR-133a-3p	Gatad2a	GATA zinc finger domain containing 2A
Details	128	87	mmu-miR-133a-3p	Afap1	actin filament associated protein 1
Details	129	87	mmu-miR-133a-3p	Sp3	trans-acting transcription factor 3
Details	130	87	mmu-miR-133a-3p	Syt1	synaptotagmin I
Details	131	87	mmu-miR-133a-3p	Fam163b	family with sequence similarity 163, member B
Details	132	87	mmu-miR-133a-3p	Phf24	PHD finger protein 24
Details	133	87	mmu-miR-133a-3p	Nup153	nucleoporin 153
Details	134	87	mmu-miR-133a-3p	Dusp28	dual specificity phosphatase 28
Details	135	87	mmu-miR-133a-3p	Lancl2	LanC (bacterial lantibiotic synthetase component C)-like 2
Details	136	86	mmu-miR-133a-3p	Dolpp1	dolichyl pyrophosphate phosphatase 1
Details	137	86	mmu-miR-133a-3p	Ptpro	protein tyrosine phosphatase, receptor type, O
Details	138	86	mmu-miR-133a-3p	Riok2	RIO kinase 2
Details	139	86	mmu-miR-133a-3p	Med12l	mediator complex subunit 12-like
Details	140	86	mmu-miR-133a-3p	Fam117a	family with sequence similarity 117, member A
Details	141	86	mmu-miR-133a-3p	Sf3b4	splicing factor 3b, subunit 4
Details	142	86	mmu-miR-133a-3p	Kcna6	potassium voltage-gated channel, shaker-related, subfamily, member 6
Details	143	86	mmu-miR-133a-3p	Papln	papilin, proteoglycan-like sulfated glycoprotein
Details	144	86	mmu-miR-133a-3p	Gab2	growth factor receptor bound protein 2-associated protein 2
Details	145	86	mmu-miR-133a-3p	Dhx32	DEAH (Asp-Glu-Ala-His) box polypeptide 32
Details	146	86	mmu-miR-133a-3p	Kcnd3	potassium voltage-gated channel, Shal-related family, member 3
Details	147	86	mmu-miR-133a-3p	Thrap3	thyroid hormone receptor associated protein 3
Details	148	86	mmu-miR-133a-3p	Ptbp3	polypyrimidine tract binding protein 3
Details	149	86	mmu-miR-133a-3p	Tfg	Trk-fused gene
Details	150	86	mmu-miR-133a-3p	Ankrd12	ankyrin repeat domain 12
Details	151	86	mmu-miR-133a-3p	Il1rapl2	interleukin 1 receptor accessory protein-like 2
Details	152	86	mmu-miR-133a-3p	Nell2	NEL-like 2
Details	153	85	mmu-miR-133a-3p	Foxc2	forkhead box C2
Details	154	85	mmu-miR-133a-3p	Sirt1	sirtuin 1
Details	155	85	mmu-miR-133a-3p	Spn	sialophorin
Details	156	85	mmu-miR-133a-3p	Msn	moesin
Details	157	85	mmu-miR-133a-3p	Sf3b1	splicing factor 3b, subunit 1
Details	158	85	mmu-miR-133a-3p	Mllt3	myeloid/lymphoid or mixed-lineage leukemia; translocated to, 3
Details	159	85	mmu-miR-133a-3p	Selenof	selenoprotein F
Details	160	85	mmu-miR-133a-3p	Rab30	RAB30, member RAS oncogene family
Details	161	84	mmu-miR-133a-3p	Slc25a39	solute carrier family 25, member 39
Details	162	84	mmu-miR-133a-3p	Aif1l	allograft inflammatory factor 1-like
Details	163	84	mmu-miR-133a-3p	Arfip2	ADP-ribosylation factor interacting protein 2
Details	164	84	mmu-miR-133a-3p	Cnn2	calponin 2
Details	165	84	mmu-miR-133a-3p	Adamts5	a disintegrin-like and metallopeptidase (reprolysin type) with thrombospondin type 1 motif, 5 (aggrecanase-2)
Details	166	84	mmu-miR-133a-3p	Celf1	CUGBP, Elav-like family member 1
Details	167	84	mmu-miR-133a-3p	Tbpl1	TATA box binding protein-like 1
Details	168	84	mmu-miR-133a-3p	Col25a1	collagen, type XXV, alpha 1
Details	169	84	mmu-miR-133a-3p	Tent5a	terminal nucleotidyltransferase 5A
Details	170	84	mmu-miR-133a-3p	2700062C07Rik	RIKEN cDNA 2700062C07 gene
Details	171	84	mmu-miR-133a-3p	Gdnf	glial cell line derived neurotrophic factor
Details	172	83	mmu-miR-133a-3p	Fam199x	family with sequence similarity 199, X-linked
Details	173	83	mmu-miR-133a-3p	Pcgf2	polycomb group ring finger 2
Details	174	83	mmu-miR-133a-3p	Prrx1	paired related homeobox 1
Details	175	83	mmu-miR-133a-3p	Cap1	CAP, adenylate cyclase-associated protein 1 (yeast)
Details	176	83	mmu-miR-133a-3p	Rap2c	RAP2C, member of RAS oncogene family
Details	177	83	mmu-miR-133a-3p	Kmt2c	lysine (K)-specific methyltransferase 2C
Details	178	83	mmu-miR-133a-3p	Dusp1	dual specificity phosphatase 1
Details	179	83	mmu-miR-133a-3p	Arhgef9	CDC42 guanine nucleotide exchange factor (GEF) 9
Details	180	83	mmu-miR-133a-3p	Ncald	neurocalcin delta
Details	181	83	mmu-miR-133a-3p	Sfxn5	sideroflexin 5
Details	182	82	mmu-miR-133a-3p	Ppfia1	protein tyrosine phosphatase, receptor type, f polypeptide (PTPRF), interacting protein (liprin), alpha 1
Details	183	82	mmu-miR-133a-3p	Peak1	pseudopodium-enriched atypical kinase 1
Details	184	82	mmu-miR-133a-3p	Ttyh3	tweety family member 3
Details	185	82	mmu-miR-133a-3p	Serpina12	serine (or cysteine) peptidase inhibitor, clade A (alpha-1 antiproteinase, antitrypsin), member 12
Details	186	82	mmu-miR-133a-3p	Braf	Braf transforming gene
Details	187	82	mmu-miR-133a-3p	Lsp1	lymphocyte specific 1
Details	188	82	mmu-miR-133a-3p	Rab5c	RAB5C, member RAS oncogene family
Details	189	82	mmu-miR-133a-3p	Zfp362	zinc finger protein 362
Details	190	82	mmu-miR-133a-3p	Dnah11	dynein, axonemal, heavy chain 11
Details	191	82	mmu-miR-133a-3p	Ctbp2	C-terminal binding protein 2
Details	192	82	mmu-miR-133a-3p	Xylb	xylulokinase homolog (H. influenzae)
Details	193	82	mmu-miR-133a-3p	Bicc1	BicC family RNA binding protein 1
Details	194	82	mmu-miR-133a-3p	Lrrfip1	leucine rich repeat (in FLII) interacting protein 1
Details	195	81	mmu-miR-133a-3p	Vps13a	vacuolar protein sorting 13A
Details	196	81	mmu-miR-133a-3p	Tmod3	tropomodulin 3
Details	197	81	mmu-miR-133a-3p	Kat5	K(lysine) acetyltransferase 5
Details	198	81	mmu-miR-133a-3p	Cbll1	Casitas B-lineage lymphoma-like 1
Details	199	81	mmu-miR-133a-3p	Sh3tc1	SH3 domain and tetratricopeptide repeats 1
Details	200	81	mmu-miR-133a-3p	Ago1	argonaute RISC catalytic subunit 1
Details	201	81	mmu-miR-133a-3p	Tpd52l1	tumor protein D52-like 1
Details	202	81	mmu-miR-133a-3p	Plekha3	pleckstrin homology domain-containing, family A (phosphoinositide binding specific) member 3
Details	203	81	mmu-miR-133a-3p	Dmxl1	Dmx-like 1
Details	204	81	mmu-miR-133a-3p	Ebf2	early B cell factor 2
Details	205	81	mmu-miR-133a-3p	Agt	angiotensinogen (serpin peptidase inhibitor, clade A, member 8)
Details	206	80	mmu-miR-133a-3p	Dlx3	distal-less homeobox 3
Details	207	80	mmu-miR-133a-3p	St7l	suppression of tumorigenicity 7-like
Details	208	80	mmu-miR-133a-3p	Myh9	myosin, heavy polypeptide 9, non-muscle
Details	209	80	mmu-miR-133a-3p	Pax7	paired box 7
Details	210	80	mmu-miR-133a-3p	Irf2	interferon regulatory factor 2
Details	211	80	mmu-miR-133a-3p	Eef1a1	eukaryotic translation elongation factor 1 alpha 1
Details	212	80	mmu-miR-133a-3p	Mmgt1	membrane magnesium transporter 1
Details	213	80	mmu-miR-133a-3p	D5Ertd579e	DNA segment, Chr 5, ERATO Doi 579, expressed
Details	214	80	mmu-miR-133a-3p	Ttpal	tocopherol (alpha) transfer protein-like
Details	215	80	mmu-miR-133a-3p	Eya1	EYA transcriptional coactivator and phosphatase 1
Details	216	80	mmu-miR-133a-3p	B3galt2	UDP-Gal:betaGlcNAc beta 1,3-galactosyltransferase, polypeptide 2
Details	217	80	mmu-miR-133a-3p	Ptprk	protein tyrosine phosphatase, receptor type, K
Details	218	80	mmu-miR-133a-3p	H2-Aa	histocompatibility 2, class II antigen A, alpha
Details	219	79	mmu-miR-133a-3p	Slc5a12	solute carrier family 5 (sodium/glucose cotransporter), member 12
Details	220	79	mmu-miR-133a-3p	Ubfd1	ubiquitin family domain containing 1
Details	221	79	mmu-miR-133a-3p	Galnt14	polypeptide N-acetylgalactosaminyltransferase 14
Details	222	79	mmu-miR-133a-3p	Sept6	septin 6
Details	223	79	mmu-miR-133a-3p	Cyb561	cytochrome b-561
Details	224	79	mmu-miR-133a-3p	St8sia3	ST8 alpha-N-acetyl-neuraminide alpha-2,8-sialyltransferase 3
Details	225	79	mmu-miR-133a-3p	Cntnap1	contactin associated protein-like 1
Details	226	79	mmu-miR-133a-3p	Prex1	phosphatidylinositol-3,4,5-trisphosphate-dependent Rac exchange factor 1
Details	227	79	mmu-miR-133a-3p	Fgfr1	fibroblast growth factor receptor 1
Details	228	78	mmu-miR-133a-3p	Pth1r	parathyroid hormone 1 receptor
Details	229	78	mmu-miR-133a-3p	Btbd10	BTB (POZ) domain containing 10
Details	230	78	mmu-miR-133a-3p	C2cd2	C2 calcium-dependent domain containing 2
Details	231	78	mmu-miR-133a-3p	Dynlt3	dynein light chain Tctex-type 3
Details	232	78	mmu-miR-133a-3p	Meis1	Meis homeobox 1
Details	233	78	mmu-miR-133a-3p	Dcaf10	DDB1 and CUL4 associated factor 10
Details	234	78	mmu-miR-133a-3p	Fgf12	fibroblast growth factor 12
Details	235	78	mmu-miR-133a-3p	Efna4	ephrin A4
Details	236	78	mmu-miR-133a-3p	Hic2	hypermethylated in cancer 2
Details	237	78	mmu-miR-133a-3p	Ash1l	ASH1 like histone lysine methyltransferase
Details	238	78	mmu-miR-133a-3p	Ubxn7	UBX domain protein 7
Details	239	78	mmu-miR-133a-3p	Ifi44	interferon-induced protein 44
Details	240	78	mmu-miR-133a-3p	Kcnk4	potassium channel, subfamily K, member 4
Details	241	78	mmu-miR-133a-3p	Foxc1	forkhead box C1
Details	242	77	mmu-miR-133a-3p	Hcn1	hyperpolarization-activated, cyclic nucleotide-gated K+ 1
Details	243	77	mmu-miR-133a-3p	Dcbld1	discoidin, CUB and LCCL domain containing 1
Details	244	77	mmu-miR-133a-3p	Creb5	cAMP responsive element binding protein 5
Details	245	77	mmu-miR-133a-3p	Rdh12	retinol dehydrogenase 12
Details	246	77	mmu-miR-133a-3p	Stard13	StAR-related lipid transfer (START) domain containing 13
Details	247	77	mmu-miR-133a-3p	Sfxn3	sideroflexin 3
Details	248	77	mmu-miR-133a-3p	Ccdc169	coiled-coil domain containing 169
Details	249	77	mmu-miR-133a-3p	Srxn1	sulfiredoxin 1 homolog (S. cerevisiae)
Details	250	77	mmu-miR-133a-3p	Foxp2	forkhead box P2
Details	251	77	mmu-miR-133a-3p	Klhdc10	kelch domain containing 10
Details	252	77	mmu-miR-133a-3p	Cdk5r1	cyclin-dependent kinase 5, regulatory subunit 1 (p35)
Details	253	77	mmu-miR-133a-3p	Slc25a36	solute carrier family 25, member 36
Details	254	77	mmu-miR-133a-3p	Ccnc	cyclin C
Details	255	77	mmu-miR-133a-3p	Plpp6	phospholipid phosphatase 6
Details	256	77	mmu-miR-133a-3p	Celf6	CUGBP, Elav-like family member 6
Details	257	77	mmu-miR-133a-3p	Ptbp2	polypyrimidine tract binding protein 2
Details	258	76	mmu-miR-133a-3p	Rfx3	regulatory factor X, 3 (influences HLA class II expression)
Details	259	76	mmu-miR-133a-3p	Fam177a	family with sequence similarity 177, member A
Details	260	76	mmu-miR-133a-3p	Zfp800	zinc finger protein 800
Details	261	76	mmu-miR-133a-3p	Gch1	GTP cyclohydrolase 1
Details	262	76	mmu-miR-133a-3p	1700047I17Rik2	RIKEN cDNA 1700047I17 gene 2
Details	263	76	mmu-miR-133a-3p	Tet3	tet methylcytosine dioxygenase 3
Details	264	76	mmu-miR-133a-3p	Sptlc2	serine palmitoyltransferase, long chain base subunit 2
Details	265	76	mmu-miR-133a-3p	Sv2a	synaptic vesicle glycoprotein 2 a
Details	266	76	mmu-miR-133a-3p	Idh1	isocitrate dehydrogenase 1 (NADP+), soluble
Details	267	75	mmu-miR-133a-3p	Adamts19	a disintegrin-like and metallopeptidase (reprolysin type) with thrombospondin type 1 motif, 19
Details	268	75	mmu-miR-133a-3p	Tjp2	tight junction protein 2
Details	269	75	mmu-miR-133a-3p	1110004F10Rik	RIKEN cDNA 1110004F10 gene
Details	270	75	mmu-miR-133a-3p	Vkorc1	vitamin K epoxide reductase complex, subunit 1
Details	271	75	mmu-miR-133a-3p	Senp2	SUMO/sentrin specific peptidase 2
Details	272	75	mmu-miR-133a-3p	Pdik1l	PDLIM1 interacting kinase 1 like
Details	273	75	mmu-miR-133a-3p	Kcns2	K+ voltage-gated channel, subfamily S, 2
Details	274	75	mmu-miR-133a-3p	Mecom	MDS1 and EVI1 complex locus
Details	275	75	mmu-miR-133a-3p	Hoxa9	homeobox A9
Details	276	75	mmu-miR-133a-3p	Cacul1	CDK2 associated, cullin domain 1
Details	277	75	mmu-miR-133a-3p	Pnkd	paroxysmal nonkinesiogenic dyskinesia
Details	278	75	mmu-miR-133a-3p	Iqgap2	IQ motif containing GTPase activating protein 2
Details	279	75	mmu-miR-133a-3p	Ogdhl	oxoglutarate dehydrogenase-like
Details	280	75	mmu-miR-133a-3p	Srd5a1	steroid 5 alpha-reductase 1
Details	281	75	mmu-miR-133a-3p	Vipr2	vasoactive intestinal peptide receptor 2
Details	282	74	mmu-miR-133a-3p	Gria2	glutamate receptor, ionotropic, AMPA2 (alpha 2)
Details	283	74	mmu-miR-133a-3p	Rtn4rl1	reticulon 4 receptor-like 1
Details	284	74	mmu-miR-133a-3p	Maea	macrophage erythroblast attacher
Details	285	74	mmu-miR-133a-3p	Myo9b	myosin IXb
Details	286	74	mmu-miR-133a-3p	Gxylt1	glucoside xylosyltransferase 1
Details	287	74	mmu-miR-133a-3p	Sgsm1	small G protein signaling modulator 1
Details	288	74	mmu-miR-133a-3p	Scn2b	sodium channel, voltage-gated, type II, beta
Details	289	74	mmu-miR-133a-3p	Mrpl20	mitochondrial ribosomal protein L20
Details	290	74	mmu-miR-133a-3p	Tfe3	transcription factor E3
Details	291	74	mmu-miR-133a-3p	Rtl4	retrotransposon Gag like 4
Details	292	74	mmu-miR-133a-3p	Foxl1	forkhead box L1
Details	293	74	mmu-miR-133a-3p	Atxn1l	ataxin 1-like
Details	294	73	mmu-miR-133a-3p	Rida	reactive intermediate imine deaminase A homolog
Details	295	73	mmu-miR-133a-3p	Sft2d3	SFT2 domain containing 3
Details	296	73	mmu-miR-133a-3p	BC061237	cDNA sequence BC061237
Details	297	73	mmu-miR-133a-3p	1700001F09Rik	RIKEN cDNA 1700001F09 gene
Details	298	73	mmu-miR-133a-3p	Zbtb7b	zinc finger and BTB domain containing 7B
Details	299	73	mmu-miR-133a-3p	Eogt	EGF domain-specific O-linked N-acetylglucosamine (GlcNAc) transferase
Details	300	73	mmu-miR-133a-3p	Kif21a	kinesin family member 21A
Details	301	73	mmu-miR-133a-3p	Kctd2	potassium channel tetramerisation domain containing 2
Details	302	73	mmu-miR-133a-3p	Ppp6r3	protein phosphatase 6, regulatory subunit 3
Details	303	73	mmu-miR-133a-3p	Appl2	adaptor protein, phosphotyrosine interaction, PH domain and leucine zipper containing 2
Details	304	73	mmu-miR-133a-3p	Tob2	transducer of ERBB2, 2
Details	305	73	mmu-miR-133a-3p	Pkp1	plakophilin 1
Details	306	73	mmu-miR-133a-3p	Scai	suppressor of cancer cell invasion
Details	307	73	mmu-miR-133a-3p	Gm10377	predicted gene 10377
Details	308	72	mmu-miR-133a-3p	Nags	N-acetylglutamate synthase
Details	309	72	mmu-miR-133a-3p	Gm10375	predicted gene 10375
Details	310	72	mmu-miR-133a-3p	Slc7a8	solute carrier family 7 (cationic amino acid transporter, y+ system), member 8
Details	311	72	mmu-miR-133a-3p	Ip6k1	inositol hexaphosphate kinase 1
Details	312	72	mmu-miR-133a-3p	Exd2	exonuclease 3'-5' domain containing 2
Details	313	72	mmu-miR-133a-3p	Mc2r	melanocortin 2 receptor
Details	314	72	mmu-miR-133a-3p	Zhx3	zinc fingers and homeoboxes 3
Details	315	72	mmu-miR-133a-3p	Prdm16	PR domain containing 16
Details	316	72	mmu-miR-133a-3p	Alg6	asparagine-linked glycosylation 6 (alpha-1,3,-glucosyltransferase)
Details	317	72	mmu-miR-133a-3p	Gja8	gap junction protein, alpha 8
Details	318	72	mmu-miR-133a-3p	Zdhhc20	zinc finger, DHHC domain containing 20
Details	319	72	mmu-miR-133a-3p	Tmem170b	transmembrane protein 170B
Details	320	72	mmu-miR-133a-3p	Gpr173	G-protein coupled receptor 173
Details	321	71	mmu-miR-133a-3p	Sh3bgrl2	SH3 domain binding glutamic acid-rich protein like 2
Details	322	71	mmu-miR-133a-3p	Syt2	synaptotagmin II
Details	323	71	mmu-miR-133a-3p	Zfp710	zinc finger protein 710
Details	324	71	mmu-miR-133a-3p	Zbtb14	zinc finger and BTB domain containing 14
Details	325	71	mmu-miR-133a-3p	Cdk13	cyclin-dependent kinase 13
Details	326	71	mmu-miR-133a-3p	Tmem56	transmembrane protein 56
Details	327	71	mmu-miR-133a-3p	Lpgat1	lysophosphatidylglycerol acyltransferase 1
Details	328	71	mmu-miR-133a-3p	Pphln1	periphilin 1
Details	329	71	mmu-miR-133a-3p	Meis2	Meis homeobox 2
Details	330	71	mmu-miR-133a-3p	Zfp874a	zinc finger protein 874a
Details	331	71	mmu-miR-133a-3p	Dnajc14	DnaJ heat shock protein family (Hsp40) member C14
Details	332	70	mmu-miR-133a-3p	Lrrc30	leucine rich repeat containing 30
Details	333	70	mmu-miR-133a-3p	Arhgap24	Rho GTPase activating protein 24
Details	334	70	mmu-miR-133a-3p	Rwdd2a	RWD domain containing 2A
Details	335	70	mmu-miR-133a-3p	Slc17a8	solute carrier family 17 (sodium-dependent inorganic phosphate cotransporter), member 8
Details	336	70	mmu-miR-133a-3p	Agmat	agmatine ureohydrolase (agmatinase)
Details	337	70	mmu-miR-133a-3p	Gm11992	predicted gene 11992
Details	338	70	mmu-miR-133a-3p	Kdm7a	lysine (K)-specific demethylase 7A
Details	339	70	mmu-miR-133a-3p	Fam206a	family with sequence similarity 206, member A
Details	340	69	mmu-miR-133a-3p	Nelfa	negative elongation factor complex member A, Whsc2
Details	341	69	mmu-miR-133a-3p	Twist2	twist basic helix-loop-helix transcription factor 2
Details	342	69	mmu-miR-133a-3p	Zfp94	zinc finger protein 94
Details	343	69	mmu-miR-133a-3p	Unc80	unc-80, NALCN activator
Details	344	69	mmu-miR-133a-3p	Commd7	COMM domain containing 7
Details	345	69	mmu-miR-133a-3p	Cers2	ceramide synthase 2
Details	346	69	mmu-miR-133a-3p	Ppfia2	protein tyrosine phosphatase, receptor type, f polypeptide (PTPRF), interacting protein (liprin), alpha 2
Details	347	69	mmu-miR-133a-3p	Slain1	SLAIN motif family, member 1
Details	348	68	mmu-miR-133a-3p	Cnnm2	cyclin M2
Details	349	68	mmu-miR-133a-3p	Svs4	seminal vesicle secretory protein 4
Details	350	68	mmu-miR-133a-3p	Arl3	ADP-ribosylation factor-like 3
Details	351	68	mmu-miR-133a-3p	Ksr2	kinase suppressor of ras 2
Details	352	68	mmu-miR-133a-3p	Hivep2	human immunodeficiency virus type I enhancer binding protein 2
Details	353	68	mmu-miR-133a-3p	Obp2a	odorant binding protein 2A
Details	354	68	mmu-miR-133a-3p	Hlf	hepatic leukemia factor
Details	355	68	mmu-miR-133a-3p	Cspg4	chondroitin sulfate proteoglycan 4
Details	356	68	mmu-miR-133a-3p	Tnrc6b	trinucleotide repeat containing 6b
Details	357	68	mmu-miR-133a-3p	Qk	quaking
Details	358	68	mmu-miR-133a-3p	2610301B20Rik	RIKEN cDNA 2610301B20 gene
Details	359	68	mmu-miR-133a-3p	Tmem128	transmembrane protein 128
Details	360	67	mmu-miR-133a-3p	Vamp3	vesicle-associated membrane protein 3
Details	361	67	mmu-miR-133a-3p	Vapb	vesicle-associated membrane protein, associated protein B and C
Details	362	67	mmu-miR-133a-3p	Zfp46	zinc finger protein 46
Details	363	67	mmu-miR-133a-3p	Faf2	Fas associated factor family member 2
Details	364	67	mmu-miR-133a-3p	Stac2	SH3 and cysteine rich domain 2
Details	365	67	mmu-miR-133a-3p	Unc13a	unc-13 homolog A
Details	366	67	mmu-miR-133a-3p	Ldb2	LIM domain binding 2
Details	367	67	mmu-miR-133a-3p	Itpripl2	inositol 1,4,5-triphosphate receptor interacting protein-like 2
Details	368	66	mmu-miR-133a-3p	Smarca2	SWI/SNF related, matrix associated, actin dependent regulator of chromatin, subfamily a, member 2
Details	369	66	mmu-miR-133a-3p	Spry4	sprouty RTK signaling antagonist 4
Details	370	66	mmu-miR-133a-3p	Bnip3l	BCL2/adenovirus E1B interacting protein 3-like
Details	371	66	mmu-miR-133a-3p	Trmt2a	TRM2 tRNA methyltransferase 2A
Details	372	66	mmu-miR-133a-3p	Rbm8a	RNA binding motif protein 8a
Details	373	66	mmu-miR-133a-3p	Akap9	A kinase (PRKA) anchor protein (yotiao) 9
Details	374	66	mmu-miR-133a-3p	Fbxo30	F-box protein 30
Details	375	66	mmu-miR-133a-3p	Pnp	purine-nucleoside phosphorylase
Details	376	66	mmu-miR-133a-3p	Elf4	E74-like factor 4 (ets domain transcription factor)
Details	377	66	mmu-miR-133a-3p	Tmem121b	transmembrane protein 121B
Details	378	66	mmu-miR-133a-3p	Rab34	RAB34, member RAS oncogene family
Details	379	66	mmu-miR-133a-3p	Slc39a1	solute carrier family 39 (zinc transporter), member 1
Details	380	66	mmu-miR-133a-3p	Fcgr4	Fc receptor, IgG, low affinity IV
Details	381	66	mmu-miR-133a-3p	Sesn1	sestrin 1
Details	382	66	mmu-miR-133a-3p	Dscaml1	DS cell adhesion molecule like 1
Details	383	65	mmu-miR-133a-3p	Zbtb10	zinc finger and BTB domain containing 10
Details	384	65	mmu-miR-133a-3p	Zfp629	zinc finger protein 629
Details	385	65	mmu-miR-133a-3p	Mrc2	mannose receptor, C type 2
Details	386	65	mmu-miR-133a-3p	Pou2f2	POU domain, class 2, transcription factor 2
Details	387	65	mmu-miR-133a-3p	Sumf1	sulfatase modifying factor 1
Details	388	65	mmu-miR-133a-3p	Rad18	RAD18 E3 ubiquitin protein ligase
Details	389	65	mmu-miR-133a-3p	Chodl	chondrolectin
Details	390	65	mmu-miR-133a-3p	Map3k20	mitogen-activated protein kinase kinase kinase 20
Details	391	65	mmu-miR-133a-3p	Dusp7	dual specificity phosphatase 7
Details	392	65	mmu-miR-133a-3p	Mindy4	MINDY lysine 48 deubiquitinase 4
Details	393	65	mmu-miR-133a-3p	Nus1	NUS1 dehydrodolichyl diphosphate synthase subunit
Details	394	65	mmu-miR-133a-3p	Esyt1	extended synaptotagmin-like protein 1
Details	395	65	mmu-miR-133a-3p	Fpgt	fucose-1-phosphate guanylyltransferase
Details	396	65	mmu-miR-133a-3p	Ltbp4	latent transforming growth factor beta binding protein 4
Details	397	65	mmu-miR-133a-3p	Hapln1	hyaluronan and proteoglycan link protein 1
Details	398	65	mmu-miR-133a-3p	Elf2	E74-like factor 2
Details	399	65	mmu-miR-133a-3p	Atp6ap2	ATPase, H+ transporting, lysosomal accessory protein 2
Details	400	65	mmu-miR-133a-3p	Tead1	TEA domain family member 1
Details	401	64	mmu-miR-133a-3p	Hs3st5	heparan sulfate (glucosamine) 3-O-sulfotransferase 5
Details	402	64	mmu-miR-133a-3p	Sec14l2	SEC14-like lipid binding 2
Details	403	64	mmu-miR-133a-3p	Fbn2	fibrillin 2
Details	404	64	mmu-miR-133a-3p	Bcorl1	BCL6 co-repressor-like 1
Details	405	64	mmu-miR-133a-3p	Traf3	TNF receptor-associated factor 3
Details	406	63	mmu-miR-133a-3p	Srgap3	SLIT-ROBO Rho GTPase activating protein 3
Details	407	63	mmu-miR-133a-3p	4921507P07Rik	RIKEN cDNA 4921507P07 gene
Details	408	63	mmu-miR-133a-3p	Mkrn3	makorin, ring finger protein, 3
Details	409	63	mmu-miR-133a-3p	Gngt2	guanine nucleotide binding protein (G protein), gamma transducing activity polypeptide 2
Details	410	63	mmu-miR-133a-3p	Pcdhga12	protocadherin gamma subfamily A, 12
Details	411	63	mmu-miR-133a-3p	Gtpbp4	GTP binding protein 4
Details	412	63	mmu-miR-133a-3p	Cpne3	copine III
Details	413	63	mmu-miR-133a-3p	Polr1e	polymerase (RNA) I polypeptide E
Details	414	63	mmu-miR-133a-3p	Mecp2	methyl CpG binding protein 2
Details	415	63	mmu-miR-133a-3p	Synpo2l	synaptopodin 2-like
Details	416	63	mmu-miR-133a-3p	Ak2	adenylate kinase 2
Details	417	63	mmu-miR-133a-3p	Ier5	immediate early response 5
Details	418	62	mmu-miR-133a-3p	Rab7b	RAB7B, member RAS oncogene family
Details	419	62	mmu-miR-133a-3p	Kbtbd11	kelch repeat and BTB (POZ) domain containing 11
Details	420	62	mmu-miR-133a-3p	Sowahb	sosondowah ankyrin repeat domain family member B
Details	421	62	mmu-miR-133a-3p	Marf1	meiosis regulator and mRNA stability 1
Details	422	62	mmu-miR-133a-3p	Dnajc3	DnaJ heat shock protein family (Hsp40) member C3
Details	423	62	mmu-miR-133a-3p	Ythdf3	YTH N6-methyladenosine RNA binding protein 3
Details	424	62	mmu-miR-133a-3p	Dot1l	DOT1-like, histone H3 methyltransferase (S. cerevisiae)
Details	425	62	mmu-miR-133a-3p	Zfp937	zinc finger protein 937
Details	426	62	mmu-miR-133a-3p	Kndc1	kinase non-catalytic C-lobe domain (KIND) containing 1
Details	427	62	mmu-miR-133a-3p	Cd93	CD93 antigen
Details	428	62	mmu-miR-133a-3p	Shprh	SNF2 histone linker PHD RING helicase
Details	429	62	mmu-miR-133a-3p	Rasgrf2	RAS protein-specific guanine nucleotide-releasing factor 2
Details	430	62	mmu-miR-133a-3p	Ncam2	neural cell adhesion molecule 2
Details	431	62	mmu-miR-133a-3p	Htr4	5 hydroxytryptamine (serotonin) receptor 4
Details	432	62	mmu-miR-133a-3p	Slc1a2	solute carrier family 1 (glial high affinity glutamate transporter), member 2
Details	433	61	mmu-miR-133a-3p	Grm7	glutamate receptor, metabotropic 7
Details	434	61	mmu-miR-133a-3p	Fgd2	FYVE, RhoGEF and PH domain containing 2
Details	435	61	mmu-miR-133a-3p	Fscn1	fascin actin-bundling protein 1
Details	436	61	mmu-miR-133a-3p	Crlf3	cytokine receptor-like factor 3
Details	437	61	mmu-miR-133a-3p	Phip	pleckstrin homology domain interacting protein
Details	438	61	mmu-miR-133a-3p	Tk2	thymidine kinase 2, mitochondrial
Details	439	61	mmu-miR-133a-3p	Ms4a2	membrane-spanning 4-domains, subfamily A, member 2
Details	440	61	mmu-miR-133a-3p	Otud7b	OTU domain containing 7B
Details	441	61	mmu-miR-133a-3p	Chd2	chromodomain helicase DNA binding protein 2
Details	442	61	mmu-miR-133a-3p	Pex13	peroxisomal biogenesis factor 13
Details	443	61	mmu-miR-133a-3p	Senp1	SUMO1/sentrin specific peptidase 1
Details	444	61	mmu-miR-133a-3p	Txlna	taxilin alpha
Details	445	61	mmu-miR-133a-3p	Aire	autoimmune regulator (autoimmune polyendocrinopathy candidiasis ectodermal dystrophy)
Details	446	60	mmu-miR-133a-3p	AW146154	expressed sequence AW146154
Details	447	60	mmu-miR-133a-3p	Fam83a	family with sequence similarity 83, member A
Details	448	60	mmu-miR-133a-3p	Raver1	ribonucleoprotein, PTB-binding 1
Details	449	60	mmu-miR-133a-3p	Trappc6b	trafficking protein particle complex 6B
Details	450	60	mmu-miR-133a-3p	Tuba4a	tubulin, alpha 4A
Details	451	60	mmu-miR-133a-3p	Abcc1	ATP-binding cassette, sub-family C (CFTR/MRP), member 1
Details	452	60	mmu-miR-133a-3p	Slitrk5	SLIT and NTRK-like family, member 5
Details	453	60	mmu-miR-133a-3p	Ftl1	ferritin light polypeptide 1
Details	454	60	mmu-miR-133a-3p	Lzts2	leucine zipper, putative tumor suppressor 2
Details	455	60	mmu-miR-133a-3p	Stx5a	syntaxin 5A
Details	456	60	mmu-miR-133a-3p	Pou2f1	POU domain, class 2, transcription factor 1
Details	457	60	mmu-miR-133a-3p	AI987944	expressed sequence AI987944
Details	458	60	mmu-miR-133a-3p	Nr5a2	nuclear receptor subfamily 5, group A, member 2
Details	459	60	mmu-miR-133a-3p	Man1a2	mannosidase, alpha, class 1A, member 2
Details	460	60	mmu-miR-133a-3p	Mfsd9	major facilitator superfamily domain containing 9
Details	461	60	mmu-miR-133a-3p	Fbxw11	F-box and WD-40 domain protein 11
Details	462	60	mmu-miR-133a-3p	Gda	guanine deaminase
Details	463	60	mmu-miR-133a-3p	Cep104	centrosomal protein 104
Details	464	59	mmu-miR-133a-3p	Soga1	suppressor of glucose, autophagy associated 1
Details	465	59	mmu-miR-133a-3p	Unc5c	unc-5 netrin receptor C
Details	466	59	mmu-miR-133a-3p	Dhx16	DEAH (Asp-Glu-Ala-His) box polypeptide 16
Details	467	59	mmu-miR-133a-3p	Aak1	AP2 associated kinase 1
Details	468	59	mmu-miR-133a-3p	1810055G02Rik	RIKEN cDNA 1810055G02 gene
Details	469	59	mmu-miR-133a-3p	Fam118a	family with sequence similarity 118, member A
Details	470	59	mmu-miR-133a-3p	Fosl2	fos-like antigen 2
Details	471	59	mmu-miR-133a-3p	Arx	aristaless related homeobox
Details	472	59	mmu-miR-133a-3p	Xirp1	xin actin-binding repeat containing 1
Details	473	59	mmu-miR-133a-3p	Foxn1	forkhead box N1
Details	474	59	mmu-miR-133a-3p	Cplx2	complexin 2
Details	475	59	mmu-miR-133a-3p	Treml2	triggering receptor expressed on myeloid cells-like 2
Details	476	58	mmu-miR-133a-3p	Ppp1r12c	protein phosphatase 1, regulatory subunit 12C
Details	477	58	mmu-miR-133a-3p	Rgs5	regulator of G-protein signaling 5
Details	478	58	mmu-miR-133a-3p	Slc35e2	solute carrier family 35, member E2
Details	479	58	mmu-miR-133a-3p	Pdx1	pancreatic and duodenal homeobox 1
Details	480	58	mmu-miR-133a-3p	Psd3	pleckstrin and Sec7 domain containing 3
Details	481	58	mmu-miR-133a-3p	Cers4	ceramide synthase 4
Details	482	58	mmu-miR-133a-3p	Mynn	myoneurin
Details	483	58	mmu-miR-133a-3p	Oprk1	opioid receptor, kappa 1
Details	484	58	mmu-miR-133a-3p	Ush1g	USH1 protein network component sans
Details	485	58	mmu-miR-133a-3p	Arpc1a	actin related protein 2/3 complex, subunit 1A
Details	486	58	mmu-miR-133a-3p	Entpd5	ectonucleoside triphosphate diphosphohydrolase 5
Details	487	58	mmu-miR-133a-3p	Camk1d	calcium/calmodulin-dependent protein kinase ID
Details	488	58	mmu-miR-133a-3p	Trip4	thyroid hormone receptor interactor 4
Details	489	58	mmu-miR-133a-3p	Sstr1	somatostatin receptor 1
Details	490	58	mmu-miR-133a-3p	Cntn1	contactin 1
Details	491	58	mmu-miR-133a-3p	Paqr4	progestin and adipoQ receptor family member IV
Details	492	58	mmu-miR-133a-3p	Cux1	cut-like homeobox 1
Details	493	58	mmu-miR-133a-3p	Gm8817	predicted gene 8817
Details	494	58	mmu-miR-133a-3p	Gsx2	GS homeobox 2
Details	495	58	mmu-miR-133a-3p	Mme	membrane metallo endopeptidase
Details	496	58	mmu-miR-133a-3p	Rgs6	regulator of G-protein signaling 6
Details	497	57	mmu-miR-133a-3p	Ube2j2	ubiquitin-conjugating enzyme E2J 2
Details	498	57	mmu-miR-133a-3p	Ppfia3	protein tyrosine phosphatase, receptor type, f polypeptide (PTPRF), interacting protein (liprin), alpha 3
Details	499	57	mmu-miR-133a-3p	Zeb2	zinc finger E-box binding homeobox 2
Details	500	57	mmu-miR-133a-3p	Naaa	N-acylethanolamine acid amidase
Details	501	57	mmu-miR-133a-3p	Ppp2r3c	protein phosphatase 2, regulatory subunit B'', gamma
Details	502	57	mmu-miR-133a-3p	Ank2	ankyrin 2, brain
Details	503	57	mmu-miR-133a-3p	Fgf14	fibroblast growth factor 14
Details	504	56	mmu-miR-133a-3p	Nwd2	NACHT and WD repeat domain containing 2
Details	505	56	mmu-miR-133a-3p	Cnot9	CCR4-NOT transcription complex, subunit 9
Details	506	56	mmu-miR-133a-3p	Ccn2	cellular communication network factor 1
Details	507	56	mmu-miR-133a-3p	Rhod	ras homolog family member D
Details	508	56	mmu-miR-133a-3p	Pcsk6	proprotein convertase subtilisin/kexin type 6
Details	509	56	mmu-miR-133a-3p	Zhx1	zinc fingers and homeoboxes 1
Details	510	56	mmu-miR-133a-3p	Prdm1	PR domain containing 1, with ZNF domain
Details	511	56	mmu-miR-133a-3p	Pfkfb3	6-phosphofructo-2-kinase/fructose-2,6-biphosphatase 3
Details	512	56	mmu-miR-133a-3p	Scly	selenocysteine lyase
Details	513	56	mmu-miR-133a-3p	Lhfpl2	lipoma HMGIC fusion partner-like 2
Details	514	56	mmu-miR-133a-3p	Bicd2	BICD cargo adaptor 2
Details	515	56	mmu-miR-133a-3p	Klhl42	kelch-like 42
Details	516	55	mmu-miR-133a-3p	Bcl2l2	BCL2-like 2
Details	517	55	mmu-miR-133a-3p	Ypel2	yippee like 2
Details	518	55	mmu-miR-133a-3p	Pdxk	pyridoxal (pyridoxine, vitamin B6) kinase
Details	519	55	mmu-miR-133a-3p	Alk	anaplastic lymphoma kinase
Details	520	55	mmu-miR-133a-3p	Zfp950	zinc finger protein 950
Details	521	55	mmu-miR-133a-3p	Unk	unkempt family zinc finger
Details	522	55	mmu-miR-133a-3p	Ap2m1	adaptor-related protein complex 2, mu 1 subunit
Details	523	55	mmu-miR-133a-3p	Atf6	activating transcription factor 6
Details	524	55	mmu-miR-133a-3p	Iqsec1	IQ motif and Sec7 domain 1
Details	525	55	mmu-miR-133a-3p	Eif3j2	eukaryotic translation initiation factor 3, subunit J2
Details	526	55	mmu-miR-133a-3p	Pou3f3	POU domain, class 3, transcription factor 3
Details	527	55	mmu-miR-133a-3p	Msx3	msh homeobox 3
Details	528	55	mmu-miR-133a-3p	Osbpl11	oxysterol binding protein-like 11
Details	529	54	mmu-miR-133a-3p	Ostf1	osteoclast stimulating factor 1
Details	530	54	mmu-miR-133a-3p	Bahcc1	BAH domain and coiled-coil containing 1
Details	531	54	mmu-miR-133a-3p	Cggbp1	CGG triplet repeat binding protein 1
Details	532	54	mmu-miR-133a-3p	Yipf4	Yip1 domain family, member 4
Details	533	54	mmu-miR-133a-3p	Btbd11	BTB (POZ) domain containing 11
Details	534	54	mmu-miR-133a-3p	Dlg2	discs large MAGUK scaffold protein 2
Details	535	54	mmu-miR-133a-3p	Lrrcc1	leucine rich repeat and coiled-coil domain containing 1
Details	536	54	mmu-miR-133a-3p	Kctd14	potassium channel tetramerisation domain containing 14
Details	537	54	mmu-miR-133a-3p	Znrf3	zinc and ring finger 3
Details	538	54	mmu-miR-133a-3p	Zfp445	zinc finger protein 445
Details	539	54	mmu-miR-133a-3p	Nup205	nucleoporin 205
Details	540	53	mmu-miR-133a-3p	Nrip3	nuclear receptor interacting protein 3
Details	541	53	mmu-miR-133a-3p	Crisp2	cysteine-rich secretory protein 2
Details	542	53	mmu-miR-133a-3p	Runx1t1	RUNX1 translocation partner 1
Details	543	53	mmu-miR-133a-3p	Pappa	pregnancy-associated plasma protein A
Details	544	53	mmu-miR-133a-3p	Slc14a1	solute carrier family 14 (urea transporter), member 1
Details	545	53	mmu-miR-133a-3p	Pdgfrl	platelet-derived growth factor receptor-like
Details	546	53	mmu-miR-133a-3p	Atrn	attractin
Details	547	53	mmu-miR-133a-3p	Ppfia4	protein tyrosine phosphatase, receptor type, f polypeptide (PTPRF), interacting protein (liprin), alpha 4
Details	548	53	mmu-miR-133a-3p	Fut2	fucosyltransferase 2
Details	549	53	mmu-miR-133a-3p	Fam222b	family with sequence similarity 222, member B
Details	550	53	mmu-miR-133a-3p	Dnaja3	DnaJ heat shock protein family (Hsp40) member A3
Details	551	53	mmu-miR-133a-3p	Mettl7a1	methyltransferase like 7A1
Details	552	53	mmu-miR-133a-3p	Mcl1	myeloid cell leukemia sequence 1
Details	553	53	mmu-miR-133a-3p	Luc7l	Luc7-like
Details	554	53	mmu-miR-133a-3p	Egfr	epidermal growth factor receptor
Details	555	53	mmu-miR-133a-3p	Cebpe	CCAAT/enhancer binding protein (C/EBP), epsilon
Details	556	53	mmu-miR-133a-3p	Leng1	leukocyte receptor cluster (LRC) member 1
Details	557	53	mmu-miR-133a-3p	Rcl1	RNA terminal phosphate cyclase-like 1
Details	558	53	mmu-miR-133a-3p	Tstd2	thiosulfate sulfurtransferase (rhodanese)-like domain containing 2
Details	559	52	mmu-miR-133a-3p	Pomt2	protein-O-mannosyltransferase 2
Details	560	52	mmu-miR-133a-3p	Aldh5a1	aldhehyde dehydrogenase family 5, subfamily A1
Details	561	52	mmu-miR-133a-3p	Itga8	integrin alpha 8
Details	562	52	mmu-miR-133a-3p	Spata9	spermatogenesis associated 9
Details	563	52	mmu-miR-133a-3p	Crispld2	cysteine-rich secretory protein LCCL domain containing 2
Details	564	52	mmu-miR-133a-3p	Mosmo	modulator of smoothened
Details	565	52	mmu-miR-133a-3p	Grap	GRB2-related adaptor protein
Details	566	51	mmu-miR-133a-3p	Ndrg1	N-myc downstream regulated gene 1
Details	567	51	mmu-miR-133a-3p	Per1	period circadian clock 1
Details	568	51	mmu-miR-133a-3p	Col8a1	collagen, type VIII, alpha 1
Details	569	51	mmu-miR-133a-3p	Zc3h7a	zinc finger CCCH type containing 7 A
Details	570	51	mmu-miR-133a-3p	Cyb5r2	cytochrome b5 reductase 2
Details	571	51	mmu-miR-133a-3p	Maml3	mastermind like transcriptional coactivator 3
Details	572	51	mmu-miR-133a-3p	Letmd1	LETM1 domain containing 1
Details	573	51	mmu-miR-133a-3p	Opcml	opioid binding protein/cell adhesion molecule-like
Details	574	51	mmu-miR-133a-3p	Slc23a1	solute carrier family 23 (nucleobase transporters), member 1
Details	575	51	mmu-miR-133a-3p	Slc7a11	solute carrier family 7 (cationic amino acid transporter, y+ system), member 11
Details	576	51	mmu-miR-133a-3p	Caprin1	cell cycle associated protein 1
Details	577	51	mmu-miR-133a-3p	C1qtnf1	C1q and tumor necrosis factor related protein 1
Details	578	50	mmu-miR-133a-3p	Ctsl	cathepsin L
Details	579	50	mmu-miR-133a-3p	Plscr3	phospholipid scramblase 3
Details	580	50	mmu-miR-133a-3p	Cmtm6	CKLF-like MARVEL transmembrane domain containing 6
Details	581	50	mmu-miR-133a-3p	Rft1	RFT1 homolog
Details	582	50	mmu-miR-133a-3p	Itgb3bp	integrin beta 3 binding protein (beta3-endonexin)
Details	583	50	mmu-miR-133a-3p	Adcy5	adenylate cyclase 5
Details	584	50	mmu-miR-133a-3p	Kctd10	potassium channel tetramerisation domain containing 10
Details	585	50	mmu-miR-133a-3p	Miga1	mitoguardin 1
Details	586	50	mmu-miR-133a-3p	Gdi2	guanosine diphosphate (GDP) dissociation inhibitor 2
Details	587	50	mmu-miR-133a-3p	Greb1	gene regulated by estrogen in breast cancer protein
Details	588	50	mmu-miR-133a-3p	Setbp1	SET binding protein 1
Details	589	50	mmu-miR-133a-3p	Lypd6b	LY6/PLAUR domain containing 6B
