# Supplementary material for: Non-cell-autonomous manner of AAV administration to attenuate cardiomyocyte hypertrophy by targeting paracrine signaling on ECM to reduce viral dosage
Source: Signal Transduct Target Ther. 2022 Jan 3;7:2. doi: 10.1038/s41392-021-00715-z (PMC8724271; doi:10.1038/s41392-021-00715-z)
Supplement: Supplementary file 4 — Data S3 [file 41392_2021_715_MOESM4_ESM.txt]

# -*- coding: utf-8 -*-
"""
Created on Sat Dec 26 20:08:51 2020

@author: wenwei bi
"""
import numpy as np
import matplotlib.pyplot as plt
import cmath

coverage = ["full_cover-middle_layer", "half_cover-lower_layer", "half_cover-middle_layer","half_cover-upper_layer"]
for x in coverage:
   
    theta1 = np.linspace(0, 2*np.pi/4, 100)

    if x == "full_cover-middle_layer":
        r = np.sqrt(1.0)*84.5
    elif x == "half_cover-lower_layer":
        r = np.sqrt(1.0)*cmath.sqrt(84.5**2-(120/2)**2)
    elif x == "half_cover-middle_layer":
        r = np.sqrt(1.0)*84.5
    else:## x == "half_cover-upper_layer": ##   
        r = np.sqrt(1.0)*cmath.sqrt(84.5**2-(120/2)**2)

    x1 = r*np.cos(theta1)+10
    y1 = r*np.sin(theta1)+10

    fig, ax = plt.subplots(1)

    ax.plot(x1, y1,linewidth=0.3)
    ax.set_aspect(1)

    plt.xlim(-100,100)
    plt.ylim(-100,100)

    major_ticks = np.arange(-90, 111, 20)

    ax.set_xticks(major_ticks)
    ax.set_yticks(major_ticks)

    ax.grid(which='major', alpha=0.5,linestyle='-')

    theta2 = np.linspace(2*np.pi/4, 2*np.pi*2/4, 100)
    x2 = r*np.cos(theta2)-10
    y2 = r*np.sin(theta2)+10
    ax.plot(x2, y2,linewidth=0.3)
    ax.set_aspect(1)

    theta3 = np.linspace(2*np.pi*3/4, 2*np.pi, 100)
    x3 = r*np.cos(theta3)+10
    y3 = r*np.sin(theta3)-10
    ax.plot(x3, y3,linewidth=0.3)
    ax.set_aspect(1)

    theta4 = np.linspace(2*np.pi*2/4, 2*np.pi*3/4, 100)
    x4 = r*np.cos(theta4)-10
    y4 = r*np.sin(theta4)-10
    ax.plot(x4, y4,linewidth=0.3)
    ax.set_aspect(1)

    if x == "full_cover-middle_layer":
        plt.savefig("full_cover-middle_layer.png", dpi=1000)
        plt.show()
    elif x == "half_cover-lower_layer":
        plt.savefig("half_cover-lower_layer.png", dpi=1000)
        plt.show()
    elif x == "half_cover-middle_layer":
        plt.savefig("half_cover-middle_layer.png", dpi=1000)
        plt.show()
    else: ##x == "half_cover-upper_layer":##    
        plt.savefig("half_cover-upper_layer.png", dpi=1000)
        plt.show()
