# Supplementary material for: Non-cell-autonomous manner of AAV administration to attenuate cardiomyocyte hypertrophy by targeting paracrine signaling on ECM to reduce viral dosage
Source: Signal Transduct Target Ther. 2022 Jan 3;7:2. doi: 10.1038/s41392-021-00715-z (PMC8724271; doi:10.1038/s41392-021-00715-z)
Supplement: Supplementary file 5 — Data S4 [file 41392_2021_715_MOESM5_ESM.txt]

"""
===============================
3D voxel plot of the numpy logo
===============================

Demonstrates using `.Axes3D.voxels` with uneven coordinates.
"""

from mpl_toolkits.mplot3d import Axes3D
from mpl_toolkits.mplot3d.art3d import Poly3DCollection
import matplotlib.pyplot as plt
import numpy as np


def explode(data):
    size = np.array(data.shape)*2
    data_e = np.zeros(size - 1, dtype=data.dtype)
    data_e[::2, ::2, ::2] = data
    return data_e

# build up the numpy logo
n_voxels = np.zeros((9, 9, 1), dtype=bool)
n_voxels[:, :, :] = True

n_voxels[0, :, 0] = False
n_voxels[:, 0, 0] = False
n_voxels[8, :, 0] = False
n_voxels[:, 8, 0] = False
n_voxels[1, 1, 0] = False
n_voxels[1, 7, 0] = False
n_voxels[7, 1, 0] = False
n_voxels[7, 7, 0] = False

facecolors = np.where(n_voxels, '#FFD65DC0', '#7A88CCC0')
edgecolors = np.where(n_voxels, '#BFAB6E', '#7D84A6')
filled = np.ones(n_voxels.shape)

# upscale the above voxel image, leaving gaps
filled_2 = explode(filled)
fcolors_2 = explode(facecolors)
ecolors_2 = explode(edgecolors)

# Shrink the gaps
x, y, z = np.indices(np.array(filled_2.shape) + 1).astype(float) // 2
x[0::2, :, :] += 0.05
y[:, 0::2, :] += 0.05
z[:, :, 0::2] += 0.05
x[1::2, :, :] += 0.95
y[:, 1::2, :] += 0.95
z[:, :, 1::2] += 0.95

fig = plt.figure()
ax = fig.gca(projection='3d')
ax.voxels(x, y, z, filled_2, facecolors=fcolors_2, edgecolors=ecolors_2)
plt.grid(b=None)
plt.axis('off')
plt.savefig("half_cover-lower_layer_3d.png", dpi=1000)
plt.show()


# build up the numpy logo
n_voxels = np.zeros((9, 9, 1), dtype=bool)
n_voxels[:, :, :] = True

n_voxels[0, 0, 0] = False
n_voxels[0, 1, 0] = False
n_voxels[1, 0, 0] = False
n_voxels[0, 8, 0] = False
n_voxels[0, 7, 0] = False
n_voxels[1, 8, 0] = False
n_voxels[8, 0, 0] = False
n_voxels[8, 1, 0] = False
n_voxels[7, 0, 0] = False
n_voxels[8, 8, 0] = False
n_voxels[8, 7, 0] = False
n_voxels[7, 8, 0] = False
facecolors = np.where(n_voxels, '#FFD65DC0', '#7A88CCC0')
edgecolors = np.where(n_voxels, '#BFAB6E', '#7D84A6')
filled = np.ones(n_voxels.shape)

# upscale the above voxel image, leaving gaps
filled_2 = explode(filled)
fcolors_2 = explode(facecolors)
ecolors_2 = explode(edgecolors)

# Shrink the gaps
x, y, z = np.indices(np.array(filled_2.shape) + 1).astype(float) // 2
x[0::2, :, :] += 0.05
y[:, 0::2, :] += 0.05
z[:, :, 0::2] += 0.05
x[1::2, :, :] += 0.95
y[:, 1::2, :] += 0.95
z[:, :, 1::2] += 0.95

fig = plt.figure()
ax = fig.gca(projection='3d')
ax.voxels(x, y, z, filled_2, facecolors=fcolors_2, edgecolors=ecolors_2)
plt.grid(b=None)
plt.axis('off')
plt.savefig("half_cover-middle_layer_3d.png", dpi=1000)
plt.show()

# build up the numpy logo
n_voxels = np.zeros((9, 9, 1), dtype=bool)
n_voxels[:, :, :] = True

n_voxels[:, 0, 0] = False
n_voxels[0, :, 0] = False
n_voxels[:, 8, 0] = False
n_voxels[8, :, 0] = False
n_voxels[1, 1, 0] = False
n_voxels[1, 7, 0] = False
n_voxels[7, 1, 0] = False
n_voxels[7, 7, 0] = False

facecolors = np.where(n_voxels, '#FFD65DC0', '#7A88CCC0')
edgecolors = np.where(n_voxels, '#BFAB6E', '#7D84A6')
filled = np.ones(n_voxels.shape)

# upscale the above voxel image, leaving gaps
filled_2 = explode(filled)
fcolors_2 = explode(facecolors)
ecolors_2 = explode(edgecolors)

# Shrink the gaps
x, y, z = np.indices(np.array(filled_2.shape) + 1).astype(float) // 2
x[0::2, :, :] += 0.05
y[:, 0::2, :] += 0.05
z[:, :, 0::2] += 0.05
x[1::2, :, :] += 0.95
y[:, 1::2, :] += 0.95
z[:, :, 1::2] += 0.95

fig = plt.figure()
ax = fig.gca(projection='3d')
ax.voxels(x, y, z, filled_2, facecolors=fcolors_2, edgecolors=ecolors_2)
plt.grid(b=None)
plt.axis('off')
plt.savefig("half_cover-upper_layer_3d.png", dpi=1000)
plt.show()

n_voxels = np.zeros((9, 9, 1), dtype=bool)
n_voxels[:, :, 0] = True
n_voxels[0, 0, 0] = False
n_voxels[0, 1, 0] = False
n_voxels[1, 0, 0] = False
n_voxels[0, 2, 0] = False
n_voxels[2, 0, 0] = False
n_voxels[0, 8, 0] = False
n_voxels[0, 7, 0] = False
n_voxels[1, 8, 0] = False
n_voxels[0, 6, 0] = False
n_voxels[2, 8, 0] = False
n_voxels[8, 0, 0] = False
n_voxels[8, 1, 0] = False
n_voxels[7, 0, 0] = False
n_voxels[8, 2, 0] = False
n_voxels[6, 0, 0] = False
n_voxels[8, 8, 0] = False
n_voxels[8, 7, 0] = False
n_voxels[7, 8, 0] = False
n_voxels[8, 6, 0] = False
n_voxels[6, 8, 0] = False
facecolors = np.where(n_voxels, '#FFD65DC0', '#7A88CCC0')
edgecolors = np.where(n_voxels, '#BFAB6E', '#7D84A6')
filled = np.ones(n_voxels.shape)

# upscale the above voxel image, leaving gaps
filled_2 = explode(filled)
fcolors_2 = explode(facecolors)
ecolors_2 = explode(edgecolors)

# Shrink the gaps
x, y, z = np.indices(np.array(filled_2.shape) + 1).astype(float) // 2
x[0::2, :, :] += 0.05
y[:, 0::2, :] += 0.05
z[:, :, 0::2] += 0.05
x[1::2, :, :] += 0.95
y[:, 1::2, :] += 0.95
z[:, :, 1::2] += 0.95

fig = plt.figure()
ax = fig.gca(projection='3d')

ax.voxels(x, y, z, filled_2, facecolors=fcolors_2, edgecolors=ecolors_2)
plt.grid(b=None)
plt.axis('off')
plt.savefig("full_cover-middle_layer_3d.png", dpi=1000)
plt.show()
